# Supplementary material for: Somatosensory processing in long COVID fatigue and its relations with physiological and psychological factors
Source: Exp Physiol. 2024 Aug 6;109(10):1637–49. doi: 10.1113/EP091988 (PMC11442760; doi:10.1113/EP091988)
Supplement: Supplementary file 4 — Data collected during piloting for the sensory attenuation task. [file EPH-109-1637-s003.xlsx]

## Sheet: Sheet1
Target Force	Participants Force
4.4	6.6
4	5.3
7.4	6.2
7.4	5.3
4	4.8
4.8	5.7
6.2	5.7
4.8	5.7
4.8	5.8
4.4	6.2
7	6.2
5.7	8.4
4.4	5.7
4	6.2
7.4	6.6
7.4	6.6
4	5.3
4.8	6.2
6.2	5.3
4.8	4.8
4.8	5.7
4.4	5.7
7	5.7
5.7	5.8
6	6.2
5	6.2
7.2	8.4
5	5.7
6	6.2
6	6.6
7	7.5
6	7.3
