# Supplementary material for: Somatosensory processing in long COVID fatigue and its relations with physiological and psychological factors
Source: Exp Physiol. 2024 Aug 6;109(10):1637–49. doi: 10.1113/EP091988 (PMC11442760; doi:10.1113/EP091988)
Supplement: Supplementary file 6 — Code for the sensory attenuation task, to analyse sensory attenuation force data and produce outcomes. [file EPH-109-1637-s004.txt]

%Script written by Jen Davies, Cardiff Univeristy, in March 2024 to analyse
%sensory attenuation data collected as part of the PhD of Bethan Thomas   

Targets=[4 5 6 7]; %Target force levels used in task (N)

%Ask user to input participant and session details
UserInputs = inputdlg ({'What is the participant ID?','What is the session (Cog/Phys)','What is the timepoint (Pre/Post)'});

%Ask user to input select excel file where forces are recorded
h=msgbox('Find the excel file that you want to load');
waitfor(h)
clear h
[fname,pname]=uigetfile('*.xlsx','ID file');

%% Import data from spreadsheet
% Auto-generated by MATLAB on 03-May-2024 14:16:31

%% Set up the Import Options and import the data
opts = spreadsheetImportOptions("NumVariables", 2);

% Specify sheet and range
opts.Sheet = "Sheet1";
opts.DataRange = "A2:B33";

% Specify column names and types
opts.VariableNames = ["Exafferent", "Reafferent"];
opts.VariableTypes = ["double", "double"];

% Import the data
SAdata_Import = readtable([pname fname], opts, "UseExcel", false);

%% Convert to output type
SAdata_Import = table2array(SAdata_Import);

%% Clear temporary variables
clear opts

%Make an empty matrix for data
for i_target=1:size(Targets,2)
    Data{i_target,1}=[];
end
clear i_target

%Arrange data according to target force
for i_row = 1:size(SAdata_Import,1)
    if SAdata_Import(i_row,1)>Targets(1)-0.5 && SAdata_Import(i_row,1)<Targets(1)+0.5
        i_target=1;
        Data{i_target,1}(end+1,:)=SAdata_Import(i_row,:);
        clear i_target

    elseif SAdata_Import(i_row,1)>Targets(2)-0.5 && SAdata_Import(i_row,1)<Targets(2)+0.5
        i_target=2;
        Data{i_target,1}(end+1,:)=SAdata_Import(i_row,:);
        clear i_target

    elseif SAdata_Import(i_row,1)>Targets(3)-0.5 && SAdata_Import(i_row,1)<Targets(3)+0.5
        i_target=3;
        Data{i_target,1}(end+1,:)=SAdata_Import(i_row,:);
        clear i_target

    elseif SAdata_Import(i_row,1)>Targets(4)-0.5 && SAdata_Import(i_row,1)<Targets(4)+0.5
        i_target=4;
        Data{i_target,1}(end+1,:)=SAdata_Import(i_row,:);
        clear i_target
    end
end
clear i_row

for i_target=1:size(Targets,2)
    Delta(i_target,1)=mean(Data{i_target,1}(:,1));
    Delta(i_target,2)=mean(Data{i_target,1}(:,2));
    Delta(i_target,3)=Delta(i_target,2)-Delta(i_target,1);
end
clear i_target

%Mean force overcompensation calculated as described in Wople et al 2018
%(Sensory attenuation in Parkinson's disease is related to disease severity and dopamine dose. Sci Rep, 8(1), 15643)
% https://doi.org/10.1038/s41598-018-33678-3 )  
MeanForceOvercompensation = mean(Delta(:,3));

%The intercept and slope from a linear regression of matched versus target force was calculated for each participant and condition
x=Delta(:,1);
y=Delta(:,2);
%Calculate y intercept by padding x with a column of ones and using the \ operator.
X = [ones(length(x),1) x];
b = X\y; %b(1) is the y intercept and b(2) is the slope

%Plot raw data and linear regression
hold on
scatter(Delta(:,1),Delta(:,2))
plot(x,X*b)

disp(' ')
disp(['Mean Force Overcompensation = ' num2str(MeanForceOvercompensation,'%.3f')]) %Display to 3 dp
disp(['Intercept = ' num2str(b(1),'%.3f')]) %Display to 3 dp
disp(['Slope = ' num2str(b(2),'%.3f')]) %Display to 3 dp
disp(' ')

save([UserInputs{1,1} '_' UserInputs{2,1} '_' UserInputs{3,1} '_SensoryAttenuationData'])
 
