# Supplementary material for: Somatosensory processing in long COVID fatigue and its relations with physiological and psychological factors
Source: Exp Physiol. 2024 Aug 6;109(10):1637–49. doi: 10.1113/EP091988 (PMC11442760; doi:10.1113/EP091988)
Supplement: Supplementary file 7 — Data collected from piloting during the 6MWT. [file EPH-109-1637-s006.txt]

Time	LeftBeltSpeed	LeftBeltDistance	RightBeltSpeed	RightBeltDistance	Pitch
1179.208865	0.000000	52.821415	0.000000	52.819429	0.000000
1179.212199	0.000000	52.821415	0.000000	52.819429	0.000000
1179.215532	0.000000	52.821415	0.000000	52.819429	0.000000
1179.218865	0.000000	52.821415	0.000000	52.819429	0.000000
1179.222199	0.000000	52.821415	0.000000	52.819429	0.000000
1179.225532	0.000000	52.821415	0.000000	52.819429	0.000000
1179.228865	0.000000	52.821415	0.000000	52.819429	0.000000
1179.232199	0.000000	52.821415	0.000000	52.819429	0.000000
1179.235532	0.000000	52.821415	0.000000	52.819429	0.000000
1179.238865	0.000000	52.821415	0.000000	52.819429	0.000000
1179.242199	0.000000	52.821415	0.000000	52.819429	0.000000
1179.245532	0.000000	52.821415	0.000000	52.819429	0.000000
1179.248865	0.000000	52.821415	0.000000	52.819429	0.000000
1179.252199	0.000000	52.821415	0.000000	52.819429	0.000000
1179.255532	0.000000	52.821415	0.000000	52.819429	0.000000
1179.258865	0.000000	52.821415	0.000000	52.819429	0.000000
1179.262199	0.000000	52.821415	0.000000	52.819429	0.000000
1179.265532	0.000000	52.821415	0.000000	52.819429	0.000000
1179.268865	0.000000	52.821415	0.000000	52.819429	0.000000
1179.272199	0.000000	52.821415	0.000000	52.819429	0.000000
1179.275532	0.000000	52.821415	0.000000	52.819429	0.000000
1179.278865	0.000000	52.821415	0.000000	52.819429	0.000000
1179.282199	0.000000	52.821415	0.000000	52.819429	0.000000
1179.285532	0.000000	52.821415	0.000000	52.819429	0.000000
1179.288865	0.000000	52.821415	0.000000	52.819429	0.000000
1179.292199	0.000000	52.821415	0.000000	52.819429	0.000000
1179.295532	0.000000	52.821415	0.000000	52.819429	0.000000
1179.298865	0.000000	52.821415	0.000000	52.819429	0.000000
1179.302199	0.000000	52.821415	0.000000	52.819429	0.000000
1179.305532	0.000000	52.821415	0.000000	52.819429	0.000000
1179.308865	0.000000	52.821415	0.000000	52.819429	0.000000
1179.312199	0.000000	52.821415	0.000000	52.819429	0.000000
1179.315532	0.000000	52.821415	0.000000	52.819429	0.000000
1179.318865	0.000000	52.821415	0.000000	52.819429	0.000000
1179.322199	0.000000	52.821415	0.000000	52.819429	0.000000
1179.325532	0.000000	52.821415	0.000000	52.819429	0.000000
1179.328865	0.000000	52.821415	0.000000	52.819429	0.000000
1179.332199	0.000000	52.821415	0.000000	52.819429	0.000000
1179.351685	0.000000	52.821415	0.000000	52.819429	0.000000
1179.355018	0.000000	52.821415	0.000000	52.819429	0.000000
1179.358352	0.000000	52.821415	0.000000	52.819429	0.000000
1179.361685	0.000000	52.821415	0.000000	52.819429	0.000000
1179.365018	0.000000	52.821415	0.000000	52.819429	0.000000
1179.368352	0.000000	52.821415	0.000000	52.819429	0.000000
1179.371685	0.000000	52.821415	0.000000	52.819429	0.000000
1179.375018	0.000000	52.821415	0.000000	52.819429	0.000000
1179.378352	0.000000	52.821415	0.000000	52.819429	0.000000
1179.381685	0.000000	52.821415	0.000000	52.819429	0.000000
1179.385018	0.000000	52.821415	0.000000	52.819429	0.000000
1179.388352	0.000000	52.821415	0.000000	52.819429	0.000000
1179.391685	0.000000	52.821415	0.000000	52.819429	0.000000
1179.395018	0.000000	52.821415	0.000000	52.819429	0.000000
1179.398352	0.000000	52.821415	0.000000	52.819429	0.000000
1179.401685	0.000000	52.821415	0.000000	52.819429	0.000000
1179.405018	0.000000	52.821415	0.000000	52.819429	0.000000
1179.408352	0.000000	52.821415	0.000000	52.819429	0.000000
1179.411685	0.000000	52.821415	0.000000	52.819429	0.000000
1179.415018	0.000000	52.821415	0.000000	52.819429	0.000000
1179.418352	0.000000	52.821415	0.000000	52.819429	0.000000
1179.421685	0.000000	52.821415	0.000000	52.819429	0.000000
1179.425018	0.000000	52.821415	0.000000	52.819429	0.000000
1179.428352	0.000000	52.821415	0.000000	52.819429	0.000000
1179.431685	0.000000	52.821415	0.000000	52.819429	0.000000
1179.435018	0.000000	52.821415	0.000000	52.819429	0.000000
1179.438352	0.000000	52.821415	0.000000	52.819429	0.000000
1179.441685	0.000000	52.821415	0.000000	52.819429	0.000000
1179.445018	0.000000	52.821415	0.000000	52.819429	0.000000
1179.448352	0.000000	52.821415	0.000000	52.819429	0.000000
1179.451685	0.000000	52.821415	0.000000	52.819429	0.000000
1179.479047	0.000000	52.821415	0.000000	52.819429	0.000000
1179.482380	0.000000	52.821415	0.000000	52.819429	0.000000
1179.485714	0.000000	52.821415	0.000000	52.819429	0.000000
1179.489047	0.000000	52.821415	0.000000	52.819429	0.000000
1179.492380	0.000000	52.821415	0.000000	52.819429	0.000000
1179.495714	0.000000	52.821415	0.000000	52.819429	0.000000
1179.499047	0.000000	52.821415	0.000000	52.819429	0.000000
1179.502380	0.000000	52.821415	0.000000	52.819429	0.000000
1179.505714	0.000000	52.821415	0.000000	52.819429	0.000000
1179.509047	0.000000	52.821415	0.000000	52.819429	0.000000
1179.512380	0.000000	52.821415	0.000000	52.819429	0.000000
1179.515714	0.000000	52.821415	0.000000	52.819429	0.000000
1179.519047	0.000000	52.821415	0.000000	52.819429	0.000000
1179.522380	0.000000	52.821415	0.000000	52.819429	0.000000
1179.525714	0.000000	52.821415	0.000000	52.819429	0.000000
1179.529047	0.000000	52.821415	0.000000	52.819429	0.000000
1179.532380	0.000000	52.821415	0.000000	52.819429	0.000000
1179.535714	0.000000	52.821415	0.000000	52.819429	0.000000
1179.539047	0.000000	52.821415	0.000000	52.819429	0.000000
1179.542380	0.000000	52.821415	0.000000	52.819429	0.000000
1179.545714	0.000000	52.821415	0.000000	52.819429	0.000000
1179.549047	0.000000	52.821415	0.000000	52.819429	0.000000
1179.552380	0.000000	52.821415	0.000000	52.819429	0.000000
1179.555714	0.000000	52.821415	0.000000	52.819429	0.000000
1179.559047	0.000000	52.821415	0.000000	52.819429	0.000000
1179.562380	0.000000	52.821415	0.000000	52.819429	0.000000
1179.574293	0.000000	52.821415	0.000000	52.819429	0.000000
1179.577626	0.000000	52.821415	0.000000	52.819429	0.000000
1179.580960	0.000000	52.821415	0.000000	52.819429	0.000000
1179.584293	0.000000	52.821415	0.000000	52.819429	0.000000
1179.587626	0.000000	52.821415	0.000000	52.819429	0.000000
1179.590960	0.000000	52.821415	0.000000	52.819429	0.000000
1179.594293	0.000000	52.821415	0.000000	52.819429	0.000000
1179.597626	0.000000	52.821415	0.000000	52.819429	0.000000
1179.600960	0.000000	52.821415	0.000000	52.819429	0.000000
1179.604293	0.000000	52.821415	0.000000	52.819429	0.000000
1179.607626	0.000000	52.821415	0.000000	52.819429	0.000000
1179.610960	0.000000	52.821415	0.000000	52.819429	0.000000
1179.614293	0.000000	52.821415	0.000000	52.819429	0.000000
1179.617626	0.000000	52.821415	0.000000	52.819429	0.000000
1179.620960	0.000000	52.821415	0.000000	52.819429	0.000000
1179.624293	0.000000	52.821415	0.000000	52.819429	0.000000
1179.627626	0.000000	52.821415	0.000000	52.819429	0.000000
1179.630960	0.000000	52.821415	0.000000	52.819429	0.000000
1179.634293	0.000000	52.821415	0.000000	52.819429	0.000000
1179.637626	0.000000	52.821415	0.000000	52.819429	0.000000
1179.640960	0.000000	52.821415	0.000000	52.819429	0.000000
1179.644293	0.000000	52.821415	0.000000	52.819429	0.000000
1179.647626	0.000000	52.821415	0.000000	52.819429	0.000000
1179.650960	0.000000	52.821415	0.000000	52.819429	0.000000
1179.654293	0.000000	52.821415	0.000000	52.819429	0.000000
1179.657626	0.000000	52.821415	0.000000	52.819429	0.000000
1179.660960	0.000000	52.821415	0.000000	52.819429	0.000000
1179.664293	0.000000	52.821415	0.000000	52.819429	0.000000
1179.667626	0.000000	52.821415	0.000000	52.819429	0.000000
1179.670960	0.000000	52.821415	0.000000	52.819429	0.000000
1179.674293	0.000000	52.821415	0.000000	52.819429	0.000000
1179.677626	0.000000	52.821415	0.000000	52.819429	0.000000
1179.680960	0.000000	52.821415	0.000000	52.819429	0.000000
1179.684293	0.000000	52.821415	0.000000	52.819429	0.000000
1179.687626	0.000000	52.821415	0.000000	52.819429	0.000000
1179.690960	0.000000	52.821415	0.000000	52.819429	0.000000
1179.694293	0.000000	52.821415	0.000000	52.819429	0.000000
1179.697626	0.000000	52.821415	0.000000	52.819429	0.000000
1179.700960	0.000000	52.821415	0.000000	52.819429	0.000000
1179.704293	0.000000	52.821415	0.000000	52.819429	0.000000
1179.707626	0.000000	52.821415	0.000000	52.819429	0.000000
1179.710960	0.000000	52.821415	0.000000	52.819429	0.000000
1179.714293	0.000000	52.821415	0.000000	52.819429	0.000000
1179.717626	0.000000	52.821415	0.000000	52.819429	0.000000
1179.720960	0.000000	52.821415	0.000000	52.819429	0.000000
1179.724293	0.000000	52.821415	0.000000	52.819429	0.000000
1179.727626	0.000000	52.821415	0.000000	52.819429	0.000000
1179.730960	0.000000	52.821415	0.000000	52.819429	0.000000
1179.734293	0.000000	52.821415	0.000000	52.819429	0.000000
1179.737626	0.000000	52.821415	0.000000	52.819429	0.000000
1179.740960	0.000000	52.821415	0.000000	52.819429	0.000000
1179.744293	0.000000	52.821415	0.000000	52.819429	0.000000
1179.747626	0.000000	52.821415	0.000000	52.819429	0.000000
1179.750960	0.000000	52.821415	0.000000	52.819429	0.000000
1179.754293	0.000000	52.821415	0.000000	52.819429	0.000000
1179.757626	0.000000	52.821415	0.000000	52.819429	0.000000
1179.760960	0.000000	52.821415	0.000000	52.819429	0.000000
1179.764293	0.000000	52.821415	0.000000	52.819429	0.000000
1179.796847	0.000000	52.821415	0.000000	52.819429	0.000000
1179.800180	0.000000	52.821415	0.000000	52.819429	0.000000
1179.803514	0.000000	52.821415	0.000000	52.819429	0.000000
1179.806847	0.000000	52.821415	0.000000	52.819429	0.000000
1179.810180	0.000000	52.821415	0.000000	52.819429	0.000000
1179.813514	0.000000	52.821415	0.000000	52.819429	0.000000
1179.816847	0.000000	52.821415	0.000000	52.819429	0.000000
1179.820180	0.000000	52.821415	0.000000	52.819429	0.000000
1179.823514	0.000000	52.821415	0.000000	52.819429	0.000000
1179.826847	0.000000	52.821415	0.000000	52.819429	0.000000
1179.830180	0.000000	52.821415	0.000000	52.819429	0.000000
1179.833514	0.000000	52.821415	0.000000	52.819429	0.000000
1179.836847	0.000000	52.821415	0.000000	52.819429	0.000000
1179.840180	0.000000	52.821415	0.000000	52.819429	0.000000
1179.843514	0.000000	52.821415	0.000000	52.819429	0.000000
1179.846847	0.000000	52.821415	0.000000	52.819429	0.000000
1179.850180	0.000000	52.821415	0.000000	52.819429	0.000000
1179.853514	0.000000	52.821415	0.000000	52.819429	0.000000
1179.856847	0.000000	52.821415	0.000000	52.819429	0.000000
1179.860180	0.000000	52.821415	0.000000	52.819429	0.000000
1179.863514	0.000000	52.821415	0.000000	52.819429	0.000000
1179.866847	0.000000	52.821415	0.000000	52.819429	0.000000
1179.870180	0.000000	52.821415	0.000000	52.819429	0.000000
1179.873514	0.000000	52.821415	0.000000	52.819429	0.000000
1179.876847	0.000000	52.821415	0.000000	52.819429	0.000000
1179.880180	0.000000	52.821415	0.000000	52.819429	0.000000
1179.883514	0.000000	52.821415	0.000000	52.819429	0.000000
1179.886847	0.000000	52.821415	0.000000	52.819429	0.000000
1179.890180	0.000000	52.821415	0.000000	52.819429	0.000000
1179.893514	0.000000	52.821415	0.000000	52.819429	0.000000
1179.896847	0.000000	52.821415	0.000000	52.819429	0.000000
1179.900180	0.000000	52.821415	0.000000	52.819429	0.000000
1179.903514	0.000000	52.821415	0.000000	52.819429	0.000000
1179.906847	0.000000	52.821415	0.000000	52.819429	0.000000
1179.910180	0.000000	52.821415	0.000000	52.819429	0.000000
1179.913514	0.000000	52.821415	0.000000	52.819429	0.000000
1179.916847	0.000000	52.821415	0.000000	52.819429	0.000000
1179.920180	0.000000	52.821415	0.000000	52.819429	0.000000
1179.923514	0.000000	52.821415	0.000000	52.819429	0.000000
1179.926847	0.000000	52.821415	0.000000	52.819429	0.000000
1179.930180	0.000000	52.821415	0.000000	52.819429	0.000000
1179.933514	0.000000	52.821415	0.000000	52.819429	0.000000
1179.936847	0.000000	52.821415	0.000000	52.819429	0.000000
1179.940180	0.000000	52.821415	0.000000	52.819429	0.000000
1179.943514	0.000000	52.821415	0.000000	52.819429	0.000000
1179.946847	0.000000	52.821415	0.000000	52.819429	0.000000
1179.950180	0.000000	52.821415	0.000000	52.819429	0.000000
1179.953514	0.000000	52.821415	0.000000	52.819429	0.000000
1179.956847	0.000000	52.821415	0.000000	52.819429	0.000000
1179.960180	0.000000	52.821415	0.000000	52.819429	0.000000
1179.963514	0.000000	52.821415	0.000000	52.819429	0.000000
1179.966847	0.000000	52.821415	0.000000	52.819429	0.000000
1179.970180	0.000000	52.821415	0.000000	52.819429	0.000000
1179.973514	0.000000	52.821415	0.000000	52.819429	0.000000
1179.976847	0.000000	52.821415	0.000000	52.819429	0.000000
1179.980180	0.000000	52.821415	0.000000	52.819429	0.000000
1179.983514	0.000000	52.821415	0.000000	52.819429	0.000000
1179.986847	0.000000	52.821415	0.000000	52.819429	0.000000
1179.990180	0.000000	52.821415	0.000000	52.819429	0.000000
1179.993514	0.000000	52.821415	0.000000	52.819429	0.000000
1179.996847	0.000000	52.821415	0.000000	52.819429	0.000000
1180.000180	0.000000	52.821415	0.000000	52.819429	0.000000
1180.003514	0.000000	52.821415	0.000000	52.819429	0.000000
1180.006847	0.000000	52.821415	0.000000	52.819429	0.000000
1180.010180	0.000000	52.821415	0.000000	52.819429	0.000000
1180.013514	0.000000	52.821415	0.000000	52.819429	0.000000
1180.016847	0.000000	52.821415	0.000000	52.819429	0.000000
1180.020180	0.000000	52.821415	0.000000	52.819429	0.000000
1180.023514	0.000000	52.821415	0.000000	52.819429	0.000000
1180.026847	0.000000	52.821415	0.000000	52.819429	0.000000
1180.030180	0.000000	52.821415	0.000000	52.819429	0.000000
1180.033514	0.000000	52.821415	0.000000	52.819429	0.000000
1180.036847	0.000000	52.821415	0.000000	52.819429	0.000000
1180.040180	0.000000	52.821415	0.000000	52.819429	0.000000
1180.043514	0.000000	52.821415	0.000000	52.819429	0.000000
1180.046847	0.000000	52.821415	0.000000	52.819429	0.000000
1180.050180	0.000000	52.821415	0.000000	52.819429	0.000000
1180.053514	0.000000	52.821415	0.000000	52.819429	0.000000
1180.056847	0.000000	52.821415	0.000000	52.819429	0.000000
1180.060180	0.000000	52.821415	0.000000	52.819429	0.000000
1180.063514	0.000000	52.821415	0.000000	52.819429	0.000000
1180.066847	0.000000	52.821415	0.000000	52.819429	0.000000
1180.070180	0.000000	52.821415	0.000000	52.819429	0.000000
1180.073514	0.000000	52.821415	0.000000	52.819429	0.000000
1180.076847	0.000000	52.821415	0.000000	52.819429	0.000000
1180.080180	0.000000	52.821415	0.000000	52.819429	0.000000
1180.083514	0.000000	52.821415	0.000000	52.819429	0.000000
1180.086847	0.000000	52.821415	0.000000	52.819429	0.000000
1180.090180	0.000000	52.821415	0.000000	52.819429	0.000000
1180.093514	0.000000	52.821415	0.000000	52.819429	0.000000
1180.096847	0.000000	52.821415	0.000000	52.819429	0.000000
1180.100180	0.000000	52.821415	0.000000	52.819429	0.000000
1180.103514	0.000000	52.821415	0.000000	52.819429	0.000000
1180.106847	0.000000	52.821415	0.000000	52.819429	0.000000
1180.110180	0.000000	52.821415	0.000000	52.819429	0.000000
1180.113514	0.000000	52.821415	0.000000	52.819429	0.000000
1180.116847	0.000000	52.821415	0.000000	52.819429	0.000000
1180.120180	0.000000	52.821415	0.000000	52.819429	0.000000
1180.123514	0.000000	52.821415	0.000000	52.819429	0.000000
1180.126847	0.000000	52.821415	0.000000	52.819429	0.000000
1180.130180	0.000000	52.821415	0.000000	52.819429	0.000000
1180.133514	0.000000	52.821415	0.000000	52.819429	0.000000
1180.136847	0.000000	52.821415	0.000000	52.819429	0.000000
1180.140180	0.000000	52.821415	0.000000	52.819429	0.000000
1180.143514	0.000000	52.821415	0.000000	52.819429	0.000000
1180.146847	0.000000	52.821415	0.000000	52.819429	0.000000
1180.150180	0.000000	52.821415	0.000000	52.819429	0.000000
1180.153514	0.000000	52.821415	0.000000	52.819429	0.000000
1180.156847	0.000000	52.821415	0.000000	52.819429	0.000000
1180.160180	0.000000	52.821415	0.000000	52.819429	0.000000
1180.163514	0.000000	52.821415	0.000000	52.819429	0.000000
1180.166847	0.000000	52.821415	0.000000	52.819429	0.000000
1180.170180	0.000000	52.821415	0.000000	52.819429	0.000000
1180.173514	0.000000	52.821415	0.000000	52.819429	0.000000
1180.176847	0.000000	52.821415	0.000000	52.819429	0.000000
1180.180180	0.000000	52.821415	0.000000	52.819429	0.000000
1180.183514	0.000000	52.821415	0.000000	52.819429	0.000000
1180.186847	0.000000	52.821415	0.000000	52.819429	0.000000
1180.190180	0.000000	52.821415	0.000000	52.819429	0.000000
1180.193514	0.000000	52.821415	0.000000	52.819429	0.000000
1180.196847	0.000000	52.821415	0.000000	52.819429	0.000000
1180.200180	0.000000	52.821415	0.000000	52.819429	0.000000
1180.203514	0.000000	52.821415	0.000000	52.819429	0.000000
1180.206847	0.000000	52.821415	0.000000	52.819429	0.000000
1180.210180	0.000000	52.821415	0.000000	52.819429	0.000000
1180.213514	0.000000	52.821415	0.000000	52.819429	0.000000
1180.216847	0.000000	52.821415	0.000000	52.819429	0.000000
1180.220180	0.000000	52.821415	0.000000	52.819429	0.000000
1180.223514	0.000000	52.821415	0.000000	52.819429	0.000000
1180.226847	0.000000	52.821415	0.000000	52.819429	0.000000
1180.230180	0.000000	52.821415	0.000000	52.819429	0.000000
1180.233514	0.000000	52.821415	0.000000	52.819429	0.000000
1180.236847	0.000000	52.821415	0.000000	52.819429	0.000000
1180.240180	0.000000	52.821415	0.000000	52.819429	0.000000
1180.243514	0.000000	52.821415	0.000000	52.819429	0.000000
1180.246847	0.000000	52.821415	0.000000	52.819429	0.000000
1180.250180	0.000000	52.821415	0.000000	52.819429	0.000000
1180.253514	0.000000	52.821415	0.000000	52.819429	0.000000
1180.256847	0.000000	52.821415	0.000000	52.819429	0.000000
1180.260180	0.000000	52.821415	0.000000	52.819429	0.000000
1180.263514	0.000000	52.821415	0.000000	52.819429	0.000000
1180.270640	0.000000	52.821415	0.000000	52.819429	0.000000
1180.273973	0.000000	52.821415	0.000000	52.819429	0.000000
1180.277307	0.000000	52.821415	0.000000	52.819429	0.000000
1180.280640	0.000000	52.821415	0.000000	52.819429	0.000000
1180.283973	0.000000	52.821415	0.000000	52.819429	0.000000
1180.287307	0.000000	52.821415	0.000000	52.819429	0.000000
1180.290640	0.000000	52.821415	0.000000	52.819429	0.000000
1180.293973	0.000000	52.821415	0.000000	52.819429	0.000000
1180.297307	0.000000	52.821415	0.000000	52.819429	0.000000
1180.301977	0.000000	52.821415	0.000000	52.819429	0.000000
1180.305311	0.000000	52.821415	0.000000	52.819429	0.000000
1180.308644	0.000000	52.821415	0.000000	52.819429	0.000000
1180.311977	0.000000	52.821415	0.000000	52.819429	0.000000
1180.315311	0.000000	52.821415	0.000000	52.819429	0.000000
1180.318644	0.000000	52.821415	0.000000	52.819429	0.000000
1180.321977	0.000000	52.821415	0.000000	52.819429	0.000000
1180.325311	0.000000	52.821415	0.000000	52.819429	0.000000
1180.328644	0.000000	52.821415	0.000000	52.819429	0.000000
1180.331977	0.000000	52.821415	0.000000	52.819429	0.000000
1180.335311	0.000000	52.821415	0.000000	52.819429	0.000000
1180.338644	0.000000	52.821415	0.000000	52.819429	0.000000
1180.341977	0.000000	52.821415	0.000000	52.819429	0.000000
1180.345311	0.000000	52.821415	0.000000	52.819429	0.000000
1180.348644	0.000000	52.821415	0.000000	52.819429	0.000000
1180.351977	0.000000	52.821415	0.000000	52.819429	0.000000
1180.355311	0.000000	52.821415	0.000000	52.819429	0.000000
1180.358644	0.000000	52.821415	0.000000	52.819429	0.000000
1180.361977	0.000000	52.821415	0.000000	52.819429	0.000000
1180.365311	0.000000	52.821415	0.000000	52.819429	0.000000
1180.368644	0.000000	52.821415	0.000000	52.819429	0.000000
1180.371977	0.000000	52.821415	0.000000	52.819429	0.000000
1180.375311	0.000000	52.821415	0.000000	52.819429	0.000000
1180.378644	0.000000	52.821415	0.000000	52.819429	0.000000
1180.381977	0.000000	52.821415	0.000000	52.819429	0.000000
1180.391710	0.000000	52.821415	0.000000	52.819429	0.000000
1180.395043	0.000000	52.821415	0.000000	52.819429	0.000000
1180.398376	0.000000	52.821415	0.000000	52.819429	0.000000
1180.401710	0.000000	52.821415	0.000000	52.819429	0.000000
1180.405043	0.000000	52.821415	0.000000	52.819429	0.000000
1180.408376	0.000000	52.821415	0.000000	52.819429	0.000000
1180.411710	0.000000	52.821415	0.000000	52.819429	0.000000
1180.415043	0.000000	52.821415	0.000000	52.819429	0.000000
1180.418376	0.000000	52.821415	0.000000	52.819429	0.000000
1180.421710	0.000000	52.821415	0.000000	52.819429	0.000000
1180.425043	0.000000	52.821415	0.000000	52.819429	0.000000
1180.428376	0.000000	52.821415	0.000000	52.819429	0.000000
1180.431710	0.000000	52.821415	0.000000	52.819429	0.000000
1180.435043	0.000000	52.821415	0.000000	52.819429	0.000000
1180.438376	0.000000	52.821415	0.000000	52.819429	0.000000
1180.441710	0.000000	52.821415	0.000000	52.819429	0.000000
1180.445043	0.000000	52.821415	0.000000	52.819429	0.000000
1180.448376	0.000000	52.821415	0.000000	52.819429	0.000000
1180.451710	0.000000	52.821415	0.000000	52.819429	0.000000
1180.455043	0.000000	52.821415	0.000000	52.819429	0.000000
1180.458376	0.000000	52.821415	0.000000	52.819429	0.000000
1180.461710	0.000000	52.821415	0.000000	52.819429	0.000000
1180.465043	0.000000	52.821415	0.000000	52.819429	0.000000
1180.468376	0.000000	52.821415	0.000000	52.819429	0.000000
1180.471710	0.000000	52.821415	0.000000	52.819429	0.000000
1180.475043	0.000000	52.821415	0.000000	52.819429	0.000000
1180.478376	0.000000	52.821415	0.000000	52.819429	0.000000
1180.481710	0.000000	52.821415	0.000000	52.819429	0.000000
1180.485043	0.000000	52.821415	0.000000	52.819429	0.000000
1180.488376	0.000000	52.821415	0.000000	52.819429	0.000000
1180.491710	0.000000	52.821415	0.000000	52.819429	0.000000
1180.495043	0.000000	52.821415	0.000000	52.819429	0.000000
1180.498376	0.000000	52.821415	0.000000	52.819429	0.000000
1180.501710	0.000000	52.821415	0.000000	52.819429	0.000000
1180.505043	0.000000	52.821415	0.000000	52.819429	0.000000
1180.508376	0.000000	52.821415	0.000000	52.819429	0.000000
1180.511710	0.000000	52.821415	0.000000	52.819429	0.000000
1180.515043	0.000000	52.821415	0.000000	52.819429	0.000000
1180.518376	0.000000	52.821415	0.000000	52.819429	0.000000
1180.521710	0.000000	52.821415	0.000000	52.819429	0.000000
1180.525043	0.000000	52.821415	0.000000	52.819429	0.000000
1180.528376	0.000000	52.821415	0.000000	52.819429	0.000000
1180.531710	0.000000	52.821415	0.000000	52.819429	0.000000
1180.535043	0.000000	52.821415	0.000000	52.819429	0.000000
1180.538376	0.000000	52.821415	0.000000	52.819429	0.000000
1180.541710	0.000000	52.821415	0.000000	52.819429	0.000000
1180.545043	0.000000	52.821415	0.000000	52.819429	0.000000
1180.548376	0.000000	52.821415	0.000000	52.819429	0.000000
1180.551710	0.000000	52.821415	0.000000	52.819429	0.000000
1180.555043	0.000000	52.821415	0.000000	52.819429	0.000000
1180.558376	0.000000	52.821415	0.000000	52.819429	0.000000
1180.561710	0.000000	52.821415	0.000000	52.819429	0.000000
1180.565043	0.000000	52.821415	0.000000	52.819429	0.000000
1180.568376	0.000000	52.821415	0.000000	52.819429	0.000000
1180.590013	0.000000	52.821415	0.000000	52.819429	0.000000
1180.593347	0.000000	52.821415	0.000000	52.819429	0.000000
1180.596680	0.000000	52.821415	0.000000	52.819429	0.000000
1180.600013	0.000000	52.821415	0.000000	52.819429	0.000000
1180.603347	0.000000	52.821415	0.000000	52.819429	0.000000
1180.606680	0.000000	52.821415	0.000000	52.819429	0.000000
1180.610013	0.000000	52.821415	0.000000	52.819429	0.000000
1180.613347	0.000000	52.821415	0.000000	52.819429	0.000000
1180.616680	0.000000	52.821415	0.000000	52.819429	0.000000
1180.620013	0.000000	52.821415	0.000000	52.819429	0.000000
1180.623347	0.000000	52.821415	0.000000	52.819429	0.000000
1180.626680	0.000000	52.821415	0.000000	52.819429	0.000000
1180.630013	0.000000	52.821415	0.000000	52.819429	0.000000
1180.633347	0.000000	52.821415	0.000000	52.819429	0.000000
1180.636680	0.000000	52.821415	0.000000	52.819429	0.000000
1180.640013	0.000000	52.821415	0.000000	52.819429	0.000000
1180.643347	0.000000	52.821415	0.000000	52.819429	0.000000
1180.646680	0.000000	52.821415	0.000000	52.819429	0.000000
1180.650013	0.000000	52.821415	0.000000	52.819429	0.000000
1180.653347	0.000000	52.821415	0.000000	52.819429	0.000000
1180.656680	0.000000	52.821415	0.000000	52.819429	0.000000
1180.660013	0.000000	52.821415	0.000000	52.819429	0.000000
1180.663347	0.000000	52.821415	0.000000	52.819429	0.000000
1180.666680	0.000000	52.821415	0.000000	52.819429	0.000000
1180.670013	0.000000	52.821415	0.000000	52.819429	0.000000
1180.673347	0.000000	52.821415	0.000000	52.819429	0.000000
1180.676680	0.000000	52.821415	0.000000	52.819429	0.000000
1180.680013	0.000000	52.821415	0.000000	52.819429	0.000000
1180.683347	0.000000	52.821415	0.000000	52.819429	0.000000
1180.686680	0.000000	52.821415	0.000000	52.819429	0.000000
1180.690013	0.000000	52.821415	0.000000	52.819429	0.000000
1180.693347	0.000000	52.821415	0.000000	52.819429	0.000000
1180.696680	0.000000	52.821415	0.000000	52.819429	0.000000
1180.700013	0.000000	52.821415	0.000000	52.819429	0.000000
1180.703347	0.000000	52.821415	0.000000	52.819429	0.000000
1180.706680	0.000000	52.821415	0.000000	52.819429	0.000000
1180.716276	0.000000	52.821415	0.000000	52.819429	0.000000
1180.719610	0.000000	52.821415	0.000000	52.819429	0.000000
1180.722943	0.000000	52.821415	0.000000	52.819429	0.000000
1180.726276	0.000000	52.821415	0.000000	52.819429	0.000000
1180.729610	0.000000	52.821415	0.000000	52.819429	0.000000
1180.732943	0.000000	52.821415	0.000000	52.819429	0.000000
1180.736276	0.000000	52.821415	0.000000	52.819429	0.000000
1180.739610	0.000000	52.821415	0.000000	52.819429	0.000000
1180.742943	0.000000	52.821415	0.000000	52.819429	0.000000
1180.746276	0.000000	52.821415	0.000000	52.819429	0.000000
1180.749610	0.000000	52.821415	0.000000	52.819429	0.000000
1180.752943	0.000000	52.821415	0.000000	52.819429	0.000000
1180.756276	0.000000	52.821415	0.000000	52.819429	0.000000
1180.759610	0.000000	52.821415	0.000000	52.819429	0.000000
1180.762943	0.000000	52.821415	0.000000	52.819429	0.000000
1180.766276	0.000000	52.821415	0.000000	52.819429	0.000000
1180.769610	0.000000	52.821415	0.000000	52.819429	0.000000
1180.772943	0.000000	52.821415	0.000000	52.819429	0.000000
1180.776276	0.000000	52.821415	0.000000	52.819429	0.000000
1180.779610	0.000000	52.821415	0.000000	52.819429	0.000000
1180.782943	0.000000	52.821415	0.000000	52.819429	0.000000
1180.786276	0.000000	52.821415	0.000000	52.819429	0.000000
1180.789610	0.000000	52.821415	0.000000	52.819429	0.000000
1180.792943	0.000000	52.821415	0.000000	52.819429	0.000000
1180.796276	0.000000	52.821415	0.000000	52.819429	0.000000
1180.799610	0.000000	52.821415	0.000000	52.819429	0.000000
1180.802943	0.000000	52.821415	0.000000	52.819429	0.000000
1180.806276	0.000000	52.821415	0.000000	52.819429	0.000000
1180.809610	0.000000	52.821415	0.000000	52.819429	0.000000
1180.812943	0.000000	52.821415	0.000000	52.819429	0.000000
1180.816276	0.000000	52.821415	0.000000	52.819429	0.000000
1180.819610	0.000000	52.821415	0.000000	52.819429	0.000000
1180.822943	0.000000	52.821415	0.000000	52.819429	0.000000
1180.826276	0.000000	52.821415	0.000000	52.819429	0.000000
1180.829610	0.000000	52.821415	0.000000	52.819429	0.000000
1180.832943	0.000000	52.821415	0.000000	52.819429	0.000000
1180.836276	0.000000	52.821415	0.000000	52.819429	0.000000
1180.839610	0.000000	52.821415	0.000000	52.819429	0.000000
1180.842943	0.000000	52.821415	0.000000	52.819429	0.000000
1180.846276	0.000000	52.821415	0.000000	52.819429	0.000000
1180.849610	0.000000	52.821415	0.000000	52.819429	0.000000
1180.852943	0.000000	52.821415	0.000000	52.819429	0.000000
1180.856276	0.000000	52.821415	0.000000	52.819429	0.000000
1180.859610	0.000000	52.821415	0.000000	52.819429	0.000000
1180.862943	0.000000	52.821415	0.000000	52.819429	0.000000
1180.866276	0.000000	52.821415	0.000000	52.819429	0.000000
1180.869610	0.000000	52.821415	0.000000	52.819429	0.000000
1180.872943	0.000000	52.821415	0.000000	52.819429	0.000000
1180.876276	0.000000	52.821415	0.000000	52.819429	0.000000
1180.879610	0.000000	52.821415	0.000000	52.819429	0.000000
1180.882943	0.000000	52.821415	0.000000	52.819429	0.000000
1180.886276	0.000000	52.821415	0.000000	52.819429	0.000000
1180.889610	0.000000	52.821415	0.000000	52.819429	0.000000
1180.892943	0.000000	52.821415	0.000000	52.819429	0.000000
1180.906355	0.000000	52.821415	0.000000	52.819429	0.000000
1180.909689	0.000000	52.821415	0.000000	52.819429	0.000000
1180.913022	0.000000	52.821415	0.000000	52.819429	0.000000
1180.916355	0.000000	52.821415	0.000000	52.819429	0.000000
1180.919689	0.000000	52.821415	0.000000	52.819429	0.000000
1180.923022	0.000000	52.821415	0.000000	52.819429	0.000000
1180.926355	0.000000	52.821415	0.000000	52.819429	0.000000
1180.929689	0.000000	52.821415	0.000000	52.819429	0.000000
1180.933022	0.000000	52.821415	0.000000	52.819429	0.000000
1180.936355	0.000000	52.821415	0.000000	52.819429	0.000000
1180.939689	0.000000	52.821415	0.000000	52.819429	0.000000
1180.943022	0.000000	52.821415	0.000000	52.819429	0.000000
1180.946355	0.000000	52.821415	0.000000	52.819429	0.000000
1180.949689	0.000000	52.821415	0.000000	52.819429	0.000000
1180.953022	0.000000	52.821415	0.000000	52.819429	0.000000
1180.956355	0.000000	52.821415	0.000000	52.819429	0.000000
1180.959689	0.000000	52.821415	0.000000	52.819429	0.000000
1180.963022	0.000000	52.821415	0.000000	52.819429	0.000000
1180.966355	0.000000	52.821415	0.000000	52.819429	0.000000
1180.969689	0.000000	52.821415	0.000000	52.819429	0.000000
1180.973022	0.000000	52.821415	0.000000	52.819429	0.000000
1180.976355	0.000000	52.821415	0.000000	52.819429	0.000000
1180.979689	0.000000	52.821415	0.000000	52.819429	0.000000
1180.983022	0.000000	52.821415	0.000000	52.819429	0.000000
1180.986355	0.000000	52.821415	0.000000	52.819429	0.000000
1180.989689	0.000000	52.821415	0.000000	52.819429	0.000000
1180.993022	0.000000	52.821415	0.000000	52.819429	0.000000
1181.003079	0.000000	52.821415	0.000000	52.819429	0.000000
1181.006413	0.000000	52.821415	0.000000	52.819429	0.000000
1181.009746	0.000000	52.821415	0.000000	52.819429	0.000000
1181.013079	0.000000	52.821415	0.000000	52.819429	0.000000
1181.016413	0.000000	52.821415	0.000000	52.819429	0.000000
1181.019746	0.000000	52.821415	0.000000	52.819429	0.000000
1181.023079	0.000000	52.821415	0.000000	52.819429	0.000000
1181.026413	0.000000	52.821415	0.000000	52.819429	0.000000
1181.029746	0.000000	52.821415	0.000000	52.819429	0.000000
1181.033079	0.000000	52.821415	0.000000	52.819429	0.000000
1181.036413	0.000000	52.821415	0.000000	52.819429	0.000000
1181.039746	0.000000	52.821415	0.000000	52.819429	0.000000
1181.043079	0.000000	52.821415	0.000000	52.819429	0.000000
1181.046413	0.000000	52.821415	0.000000	52.819429	0.000000
1181.049746	0.000000	52.821415	0.000000	52.819429	0.000000
1181.053079	0.000000	52.821415	0.000000	52.819429	0.000000
1181.056413	0.000000	52.821415	0.000000	52.819429	0.000000
1181.059746	0.000000	52.821415	0.000000	52.819429	0.000000
1181.063079	0.000000	52.821415	0.000000	52.819429	0.000000
1181.066413	0.000000	52.821415	0.000000	52.819429	0.000000
1181.069746	0.000000	52.821415	0.000000	52.819429	0.000000
1181.073079	0.000000	52.821415	0.000000	52.819429	0.000000
1181.076413	0.000000	52.821415	0.000000	52.819429	0.000000
1181.079746	0.000000	52.821415	0.000000	52.819429	0.000000
1181.083079	0.000000	52.821415	0.000000	52.819429	0.000000
1181.086413	0.000000	52.821415	0.000000	52.819429	0.000000
1181.089746	0.000000	52.821415	0.000000	52.819429	0.000000
1181.093079	0.000000	52.821415	0.000000	52.819429	0.000000
1181.096413	0.000000	52.821415	0.000000	52.819429	0.000000
1181.099746	0.000000	52.821415	0.000000	52.819429	0.000000
1181.103079	0.000000	52.821415	0.000000	52.819429	0.000000
1181.106413	0.000000	52.821415	0.000000	52.819429	0.000000
1181.109746	0.000000	52.821415	0.000000	52.819429	0.000000
1181.130911	0.000000	52.821415	0.000000	52.819429	0.000000
1181.134244	0.000000	52.821415	0.000000	52.819429	0.000000
1181.137578	0.000000	52.821415	0.000000	52.819429	0.000000
1181.140911	0.000000	52.821415	0.000000	52.819429	0.000000
1181.144244	0.000000	52.821415	0.000000	52.819429	0.000000
1181.147578	0.000000	52.821415	0.000000	52.819429	0.000000
1181.150911	0.000000	52.821415	0.000000	52.819429	0.000000
1181.154244	0.000000	52.821415	0.000000	52.819429	0.000000
1181.157578	0.000000	52.821415	0.000000	52.819429	0.000000
1181.160911	0.000000	52.821415	0.000000	52.819429	0.000000
1181.164244	0.000000	52.821415	0.000000	52.819429	0.000000
1181.167578	0.000000	52.821415	0.000000	52.819429	0.000000
1181.170911	0.000000	52.821415	0.000000	52.819429	0.000000
1181.174244	0.000000	52.821415	0.000000	52.819429	0.000000
1181.177578	0.000000	52.821415	0.000000	52.819429	0.000000
1181.180911	0.000000	52.821415	0.000000	52.819429	0.000000
1181.184244	0.000000	52.821415	0.000000	52.819429	0.000000
1181.187578	0.000000	52.821415	0.000000	52.819429	0.000000
1181.190911	0.000000	52.821415	0.000000	52.819429	0.000000
1181.194244	0.000000	52.821415	0.000000	52.819429	0.000000
1181.197578	0.000000	52.821415	0.000000	52.819429	0.000000
1181.200911	0.000000	52.821415	0.000000	52.819429	0.000000
1181.204244	0.000000	52.821415	0.000000	52.819429	0.000000
1181.207578	0.000000	52.821415	0.000000	52.819429	0.000000
1181.210911	0.000000	52.821415	0.000000	52.819429	0.000000
1181.214244	0.000000	52.821415	0.000000	52.819429	0.000000
1181.217578	0.000000	52.821415	0.000000	52.819429	0.000000
1181.220911	0.000000	52.821415	0.000000	52.819429	0.000000
1181.224244	0.000000	52.821415	0.000000	52.819429	0.000000
1181.227578	0.000000	52.821415	0.000000	52.819429	0.000000
1181.230911	0.000000	52.821415	0.000000	52.819429	0.000000
1181.234244	0.000000	52.821415	0.000000	52.819429	0.000000
1181.237578	0.000000	52.821415	0.000000	52.819429	0.000000
1181.240911	0.000000	52.821415	0.000000	52.819429	0.000000
1181.244244	0.000000	52.821415	0.000000	52.819429	0.000000
1181.247578	0.000000	52.821415	0.000000	52.819429	0.000000
1181.250911	0.000000	52.821415	0.000000	52.819429	0.000000
1181.254244	0.000000	52.821415	0.000000	52.819429	0.000000
1181.257578	0.000000	52.821415	0.000000	52.819429	0.000000
1181.260911	0.000000	52.821415	0.000000	52.819429	0.000000
1181.264244	0.000000	52.821415	0.000000	52.819429	0.000000
1181.267578	0.000000	52.821415	0.000000	52.819429	0.000000
1181.270911	0.000000	52.821415	0.000000	52.819429	0.000000
1181.274244	0.000000	52.821415	0.000000	52.819429	0.000000
1181.277578	0.000000	52.821415	0.000000	52.819429	0.000000
1181.280911	0.000000	52.821415	0.000000	52.819429	0.000000
1181.284244	0.000000	52.821415	0.000000	52.819429	0.000000
1181.287578	0.000000	52.821415	0.000000	52.819429	0.000000
1181.290911	0.000000	52.821415	0.000000	52.819429	0.000000
1181.294244	0.000000	52.821415	0.000000	52.819429	0.000000
1181.297578	0.000000	52.821415	0.000000	52.819429	0.000000
1181.300911	0.000000	52.821415	0.000000	52.819429	0.000000
1181.304244	0.000000	52.821415	0.000000	52.819429	0.000000
1181.307578	0.000000	52.821415	0.000000	52.819429	0.000000
1181.310911	0.000000	52.821415	0.000000	52.819429	0.000000
1181.314244	0.000000	52.821415	0.000000	52.819429	0.000000
1181.317578	0.000000	52.821415	0.000000	52.819429	0.000000
1181.320911	0.000000	52.821415	0.000000	52.819429	0.000000
1181.324244	0.000000	52.821415	0.000000	52.819429	0.000000
1181.327578	0.000000	52.821415	0.000000	52.819429	0.000000
1181.330911	0.000000	52.821415	0.000000	52.819429	0.000000
1181.334244	0.000000	52.821415	0.000000	52.819429	0.000000
1181.337578	0.000000	52.821415	0.000000	52.819429	0.000000
1181.340911	0.000000	52.821415	0.000000	52.819429	0.000000
1181.344244	0.000000	52.821415	0.000000	52.819429	0.000000
1181.347578	0.000000	52.821415	0.000000	52.819429	0.000000
1181.350911	0.000000	52.821415	0.000000	52.819429	0.000000
1181.354244	0.000000	52.821415	0.000000	52.819429	0.000000
1181.357578	0.000000	52.821415	0.000000	52.819429	0.000000
1181.360911	0.000000	52.821415	0.000000	52.819429	0.000000
1181.364244	0.000000	52.821415	0.000000	52.819429	0.000000
1181.367578	0.000000	52.821415	0.000000	52.819429	0.000000
1181.370911	0.000000	52.821415	0.000000	52.819429	0.000000
1181.374244	0.000000	52.821415	0.000000	52.819429	0.000000
1181.377578	0.000000	52.821415	0.000000	52.819429	0.000000
1181.380911	0.000000	52.821415	0.000000	52.819429	0.000000
1181.384244	0.000000	52.821415	0.000000	52.819429	0.000000
1181.387578	0.000000	52.821415	0.000000	52.819429	0.000000
1181.390911	0.000000	52.821415	0.000000	52.819429	0.000000
1181.394244	0.000000	52.821415	0.000000	52.819429	0.000000
1181.397578	0.000000	52.821415	0.000000	52.819429	0.000000
1181.400911	0.000000	52.821415	0.000000	52.819429	0.000000
1181.404244	0.000000	52.821415	0.000000	52.819429	0.000000
1181.407578	0.000000	52.821415	0.000000	52.819429	0.000000
1181.410911	0.000000	52.821415	0.000000	52.819429	0.000000
1181.414244	0.000000	52.821415	0.000000	52.819429	0.000000
1181.417578	0.000000	52.821415	0.000000	52.819429	0.000000
1181.420911	0.000000	52.821415	0.000000	52.819429	0.000000
1181.424244	0.000000	52.821415	0.000000	52.819429	0.000000
1181.427578	0.000000	52.821415	0.000000	52.819429	0.000000
1181.430911	0.000000	52.821415	0.000000	52.819429	0.000000
1181.434244	0.000000	52.821415	0.000000	52.819429	0.000000
1181.437578	0.000000	52.821415	0.000000	52.819429	0.000000
1181.440911	0.000000	52.821415	0.000000	52.819429	0.000000
1181.444244	0.000000	52.821415	0.000000	52.819429	0.000000
1181.447578	0.000000	52.821415	0.000000	52.819429	0.000000
1181.450911	0.000000	52.821415	0.000000	52.819429	0.000000
1181.454244	0.000000	52.821415	0.000000	52.819429	0.000000
1181.457578	0.000000	52.821415	0.000000	52.819429	0.000000
1181.460911	0.000000	52.821415	0.000000	52.819429	0.000000
1181.464244	0.000000	52.821415	0.000000	52.819429	0.000000
1181.467578	0.000000	52.821415	0.000000	52.819429	0.000000
1181.470911	0.000000	52.821415	0.000000	52.819429	0.000000
1181.474244	0.000000	52.821415	0.000000	52.819429	0.000000
1181.477578	0.000000	52.821415	0.000000	52.819429	0.000000
1181.480911	0.000000	52.821415	0.000000	52.819429	0.000000
1181.484244	0.000000	52.821415	0.000000	52.819429	0.000000
1181.487578	0.000000	52.821415	0.000000	52.819429	0.000000
1181.490911	0.000000	52.821415	0.000000	52.819429	0.000000
1181.494244	0.000000	52.821415	0.000000	52.819429	0.000000
1181.497578	0.000000	52.821415	0.000000	52.819429	0.000000
1181.500911	0.000000	52.821415	0.000000	52.819429	0.000000
1181.504244	0.000000	52.821415	0.000000	52.819429	0.000000
1181.507578	0.000000	52.821415	0.000000	52.819429	0.000000
1181.510911	0.000000	52.821415	0.000000	52.819429	0.000000
1181.514244	0.000000	52.821415	0.000000	52.819429	0.000000
1181.517578	0.000000	52.821415	0.000000	52.819429	0.000000
1181.520911	0.000000	52.821415	0.000000	52.819429	0.000000
1181.524244	0.000000	52.821415	0.000000	52.819429	0.000000
1181.527578	0.000000	52.821415	0.000000	52.819429	0.000000
1181.530911	0.000000	52.821415	0.000000	52.819429	0.000000
1181.534244	0.000000	52.821415	0.000000	52.819429	0.000000
1181.537578	0.000000	52.821415	0.000000	52.819429	0.000000
1181.540911	0.000000	52.821415	0.000000	52.819429	0.000000
1181.544244	0.000000	52.821415	0.000000	52.819429	0.000000
1181.547578	0.000000	52.821415	0.000000	52.819429	0.000000
1181.550911	0.000000	52.821415	0.000000	52.819429	0.000000
1181.554244	0.000000	52.821415	0.000000	52.819429	0.000000
1181.557578	0.000000	52.821415	0.000000	52.819429	0.000000
1181.560911	0.000000	52.821415	0.000000	52.819429	0.000000
1181.564244	0.000000	52.821415	0.000000	52.819429	0.000000
1181.567578	0.000000	52.821415	0.000000	52.819429	0.000000
1181.570911	0.000000	52.821415	0.000000	52.819429	0.000000
1181.574244	0.000000	52.821415	0.000000	52.819429	0.000000
1181.577578	0.000000	52.821415	0.000000	52.819429	0.000000
1181.580911	0.000000	52.821415	0.000000	52.819429	0.000000
1181.584244	0.000000	52.821415	0.000000	52.819429	0.000000
1181.587578	0.000000	52.821415	0.000000	52.819429	0.000000
1181.590911	0.000000	52.821415	0.000000	52.819429	0.000000
1181.594244	0.000000	52.821415	0.000000	52.819429	0.000000
1181.597578	0.000000	52.821415	0.000000	52.819429	0.000000
1181.600911	0.000000	52.821415	0.000000	52.819429	0.000000
1181.604244	0.000000	52.821415	0.000000	52.819429	0.000000
1181.607578	0.000000	52.821415	0.000000	52.819429	0.000000
1181.610911	0.000000	52.821415	0.000000	52.819429	0.000000
1181.614244	0.000000	52.821415	0.000000	52.819429	0.000000
1181.617578	0.000000	52.821415	0.000000	52.819429	0.000000
1181.620911	0.000000	52.821415	0.000000	52.819429	0.000000
1181.624244	0.000000	52.821415	0.000000	52.819429	0.000000
1181.627578	0.000000	52.821415	0.000000	52.819429	0.000000
1181.630911	0.000000	52.821415	0.000000	52.819429	0.000000
1181.634244	0.000000	52.821415	0.000000	52.819429	0.000000
1181.637578	0.000000	52.821415	0.000000	52.819429	0.000000
1181.640911	0.000000	52.821415	0.000000	52.819429	0.000000
1181.644244	0.000000	52.821415	0.000000	52.819429	0.000000
1181.647578	0.000000	52.821415	0.000000	52.819429	0.000000
1181.650911	0.000000	52.821415	0.000000	52.819429	0.000000
1181.654244	0.000000	52.821415	0.000000	52.819429	0.000000
1181.657578	0.000000	52.821415	0.000000	52.819429	0.000000
1181.660911	0.000000	52.821415	0.000000	52.819429	0.000000
1181.664244	0.000000	52.821415	0.000000	52.819429	0.000000
1181.667578	0.000000	52.821415	0.000000	52.819429	0.000000
1181.670911	0.000000	52.821415	0.000000	52.819429	0.000000
1181.674244	0.000000	52.821415	0.000000	52.819429	0.000000
1181.677578	0.000000	52.821415	0.000000	52.819429	0.000000
1181.680911	0.000000	52.821415	0.000000	52.819429	0.000000
1181.684244	0.000000	52.821415	0.000000	52.819429	0.000000
1181.687578	0.000000	52.821415	0.000000	52.819429	0.000000
1181.690911	0.000000	52.821415	0.000000	52.819429	0.000000
1181.694244	0.000000	52.821415	0.000000	52.819429	0.000000
1181.697578	0.000000	52.821415	0.000000	52.819429	0.000000
1181.700911	0.000000	52.821415	0.000000	52.819429	0.000000
1181.704244	0.000000	52.821415	0.000000	52.819429	0.000000
1181.707578	0.000000	52.821415	0.000000	52.819429	0.000000
1181.710911	0.000000	52.821415	0.000000	52.819429	0.000000
1181.714244	0.000000	52.821415	0.000000	52.819429	0.000000
1181.717578	0.000000	52.821415	0.000000	52.819429	0.000000
1181.720911	0.000000	52.821415	0.000000	52.819429	0.000000
1181.724244	0.000000	52.821415	0.000000	52.819429	0.000000
1181.727578	0.000000	52.821415	0.000000	52.819429	0.000000
1181.730911	0.000000	52.821415	0.000000	52.819429	0.000000
1181.734244	0.000000	52.821415	0.000000	52.819429	0.000000
1181.737578	0.000000	52.821415	0.000000	52.819429	0.000000
1181.740911	0.000000	52.821415	0.000000	52.819429	0.000000
1181.744244	0.000000	52.821415	0.000000	52.819429	0.000000
1181.747578	0.000000	52.821415	0.000000	52.819429	0.000000
1181.750911	0.000000	52.821415	0.000000	52.819429	0.000000
1181.754244	0.000000	52.821415	0.000000	52.819429	0.000000
1181.757578	0.000000	52.821415	0.000000	52.819429	0.000000
1181.760911	0.000000	52.821415	0.000000	52.819429	0.000000
1181.764244	0.000000	52.821415	0.000000	52.819429	0.000000
1181.767578	0.000000	52.821415	0.000000	52.819429	0.000000
1181.770911	0.000000	52.821415	0.000000	52.819429	0.000000
1181.774244	0.000000	52.821415	0.000000	52.819429	0.000000
1181.777578	0.000000	52.821415	0.000000	52.819429	0.000000
1181.780911	0.000000	52.821415	0.000000	52.819429	0.000000
1181.784244	0.000000	52.821415	0.000000	52.819429	0.000000
1181.787578	0.000000	52.821415	0.000000	52.819429	0.000000
1181.790911	0.000000	52.821415	0.000000	52.819429	0.000000
1181.794244	0.000000	52.821415	0.000000	52.819429	0.000000
1181.797578	0.000000	52.821415	0.000000	52.819429	0.000000
1181.800911	0.000000	52.821415	0.000000	52.819429	0.000000
1181.804244	0.000000	52.821415	0.000000	52.819429	0.000000
1181.807578	0.000000	52.821415	0.000000	52.819429	0.000000
1181.810911	0.000000	52.821415	0.000000	52.819429	0.000000
1181.814244	0.000000	52.821415	0.000000	52.819429	0.000000
1181.817578	0.000000	52.821415	0.000000	52.819429	0.000000
1181.820911	0.000000	52.821415	0.000000	52.819429	0.000000
1181.824244	0.000000	52.821415	0.000000	52.819429	0.000000
1181.827578	0.000000	52.821415	0.000000	52.819429	0.000000
1181.830911	0.000000	52.821415	0.000000	52.819429	0.000000
1181.834244	0.000000	52.821415	0.000000	52.819429	0.000000
1181.837578	0.000000	52.821415	0.000000	52.819429	0.000000
1181.840911	0.000000	52.821415	0.000000	52.819429	0.000000
1181.844244	0.000000	52.821415	0.000000	52.819429	0.000000
1181.847578	0.000000	52.821415	0.000000	52.819429	0.000000
1181.850911	0.000000	52.821415	0.000000	52.819429	0.000000
1181.854244	0.000000	52.821415	0.000000	52.819429	0.000000
1181.857578	0.000000	52.821415	0.000000	52.819429	0.000000
1181.860911	0.000000	52.821415	0.000000	52.819429	0.000000
1181.864244	0.000000	52.821415	0.000000	52.819429	0.000000
1181.867578	0.000000	52.821415	0.000000	52.819429	0.000000
1181.870911	0.000000	52.821415	0.000000	52.819429	0.000000
1181.874244	0.000000	52.821415	0.000000	52.819429	0.000000
1181.877578	0.000000	52.821415	0.000000	52.819429	0.000000
1181.880911	0.000000	52.821415	0.000000	52.819429	0.000000
1181.884244	0.000000	52.821415	0.000000	52.819429	0.000000
1181.887578	0.000000	52.821415	0.000000	52.819429	0.000000
1181.890911	0.000000	52.821415	0.000000	52.819429	0.000000
1181.894244	0.000000	52.821415	0.000000	52.819429	0.000000
1181.897578	0.000000	52.821415	0.000000	52.819429	0.000000
1181.900911	0.000000	52.821415	0.000000	52.819429	0.000000
1181.904244	0.000000	52.821415	0.000000	52.819429	0.000000
1181.907578	0.000000	52.821415	0.000000	52.819429	0.000000
1181.910911	0.000000	52.821415	0.000000	52.819429	0.000000
1181.914244	0.000000	52.821415	0.000000	52.819429	0.000000
1181.917578	0.000000	52.821415	0.000000	52.819429	0.000000
1181.920911	0.000000	52.821415	0.000000	52.819429	0.000000
1181.924244	0.000000	52.821415	0.000000	52.819429	0.000000
1181.927578	0.000000	52.821415	0.000000	52.819429	0.000000
1181.930911	0.000000	52.821415	0.000000	52.819429	0.000000
1181.934244	0.000000	52.821415	0.000000	52.819429	0.000000
1181.937578	0.000000	52.821415	0.000000	52.819429	0.000000
1181.940911	0.000000	52.821415	0.000000	52.819429	0.000000
1181.944244	0.000000	52.821415	0.000000	52.819429	0.000000
1181.947578	0.000000	52.821415	0.000000	52.819429	0.000000
1181.950911	0.000000	52.821415	0.000000	52.819429	0.000000
1181.954244	0.000000	52.821415	0.000000	52.819429	0.000000
1181.957578	0.000000	52.821415	0.000000	52.819429	0.000000
1181.960911	0.000000	52.821415	0.000000	52.819429	0.000000
1181.964244	0.000000	52.821415	0.000000	52.819429	0.000000
1181.967578	0.000000	52.821415	0.000000	52.819429	0.000000
1181.970911	0.000000	52.821415	0.000000	52.819429	0.000000
1181.974244	0.000000	52.821415	0.000000	52.819429	0.000000
1181.977578	0.000000	52.821415	0.000000	52.819429	0.000000
1181.980911	0.000000	52.821415	0.000000	52.819429	0.000000
1181.984244	0.000000	52.821415	0.000000	52.819429	0.000000
1181.987578	0.000000	52.821415	0.000000	52.819429	0.000000
1181.990911	0.000000	52.821415	0.000000	52.819429	0.000000
1181.994244	0.000000	52.821415	0.000000	52.819429	0.000000
1181.997578	0.000000	52.821415	0.000000	52.819429	0.000000
1182.000911	0.000000	52.821415	0.000000	52.819429	0.000000
1182.004244	0.000000	52.821415	0.000000	52.819429	0.000000
1182.007578	0.000000	52.821415	0.000000	52.819429	0.000000
1182.010911	0.000000	52.821415	0.000000	52.819429	0.000000
1182.014244	0.000000	52.821415	0.000000	52.819429	0.000000
1182.017578	0.000000	52.821415	0.000000	52.819429	0.000000
1182.020911	0.000000	52.821415	0.000000	52.819429	0.000000
1182.024244	0.000000	52.821415	0.000000	52.819429	0.000000
1182.027578	0.000000	52.821415	0.000000	52.819429	0.000000
1182.030911	0.000000	52.821415	0.000000	52.819429	0.000000
1182.034244	0.000000	52.821415	0.000000	52.819429	0.000000
1182.037578	0.000000	52.821415	0.000000	52.819429	0.000000
1182.040911	0.000000	52.821415	0.000000	52.819429	0.000000
1182.044244	0.000000	52.821415	0.000000	52.819429	0.000000
1182.047578	0.000000	52.821415	0.000000	52.819429	0.000000
1182.050911	0.000000	52.821415	0.000000	52.819429	0.000000
1182.054244	0.000000	52.821415	0.000000	52.819429	0.000000
1182.057578	0.000000	52.821415	0.000000	52.819429	0.000000
1182.060911	0.000000	52.821415	0.000000	52.819429	0.000000
1182.064244	0.000000	52.821415	0.000000	52.819429	0.000000
1182.067578	0.000000	52.821415	0.000000	52.819429	0.000000
1182.070911	0.000000	52.821415	0.000000	52.819429	0.000000
1182.074244	0.000000	52.821415	0.000000	52.819429	0.000000
1182.077578	0.000000	52.821415	0.000000	52.819429	0.000000
1182.080911	0.000000	52.821415	0.000000	52.819429	0.000000
1182.084244	0.000000	52.821415	0.000000	52.819429	0.000000
1182.087578	0.000000	52.821415	0.000000	52.819429	0.000000
1182.090911	0.000000	52.821415	0.000000	52.819429	0.000000
1182.094244	0.000000	52.821415	0.000000	52.819429	0.000000
1182.097578	0.000000	52.821415	0.000000	52.819429	0.000000
1182.107410	0.000000	52.821415	0.000000	52.819429	0.000000
1182.110743	0.000000	52.821415	0.000000	52.819429	0.000000
1182.114076	0.000000	52.821415	0.000000	52.819429	0.000000
1182.117410	0.000000	52.821415	0.000000	52.819429	0.000000
1182.120743	0.000000	52.821415	0.000000	52.819429	0.000000
1182.124076	0.000000	52.821415	0.000000	52.819429	0.000000
1182.127410	0.000000	52.821415	0.000000	52.819429	0.000000
1182.130743	0.000000	52.821415	0.000000	52.819429	0.000000
1182.134076	0.000000	52.821415	0.000000	52.819429	0.000000
1182.137410	0.000000	52.821415	0.000000	52.819429	0.000000
1182.140743	0.000000	52.821415	0.000000	52.819429	0.000000
1182.144076	0.000000	52.821415	0.000000	52.819429	0.000000
1182.147410	0.000000	52.821415	0.000000	52.819429	0.000000
1182.150743	0.000000	52.821415	0.000000	52.819429	0.000000
1182.154076	0.000000	52.821415	0.000000	52.819429	0.000000
1182.157410	0.000000	52.821415	0.000000	52.819429	0.000000
1182.160743	0.000000	52.821415	0.000000	52.819429	0.000000
1182.164076	0.000000	52.821415	0.000000	52.819429	0.000000
1182.167410	0.000000	52.821415	0.000000	52.819429	0.000000
1182.170743	0.000000	52.821415	0.000000	52.819429	0.000000
1182.174076	0.000000	52.821415	0.000000	52.819429	0.000000
1182.177410	0.000000	52.821415	0.000000	52.819429	0.000000
1182.180743	0.000000	52.821415	0.000000	52.819429	0.000000
1182.184076	0.000000	52.821415	0.000000	52.819429	0.000000
1182.187410	0.000000	52.821415	0.000000	52.819429	0.000000
1182.190743	0.000000	52.821415	0.000000	52.819429	0.000000
1182.194076	0.000000	52.821415	0.000000	52.819429	0.000000
1182.197410	0.000000	52.821415	0.000000	52.819429	0.000000
1182.200743	0.000000	52.821415	0.000000	52.819429	0.000000
1182.204076	0.000000	52.821415	0.000000	52.819429	0.000000
1182.207410	0.000000	52.821415	0.000000	52.819429	0.000000
1182.210743	0.000000	52.821415	0.000000	52.819429	0.000000
1182.214076	0.000000	52.821415	0.000000	52.819429	0.000000
1182.217410	0.000000	52.821415	0.000000	52.819429	0.000000
1182.242836	0.000000	52.821415	0.000000	52.819429	0.000000
1182.246170	0.000000	52.821415	0.000000	52.819429	0.000000
1182.249503	0.000000	52.821415	0.000000	52.819429	0.000000
1182.252836	0.000000	52.821415	0.000000	52.819429	0.000000
1182.256170	0.000000	52.821415	0.000000	52.819429	0.000000
1182.259503	0.000000	52.821415	0.000000	52.819429	0.000000
1182.262836	0.000000	52.821415	0.000000	52.819429	0.000000
1182.266170	0.000000	52.821415	0.000000	52.819429	0.000000
1182.269503	0.000000	52.821415	0.000000	52.819429	0.000000
1182.272836	0.000000	52.821415	0.000000	52.819429	0.000000
1182.276170	0.000000	52.821415	0.000000	52.819429	0.000000
1182.279503	0.000000	52.821415	0.000000	52.819429	0.000000
1182.282836	0.000000	52.821415	0.000000	52.819429	0.000000
1182.286170	0.000000	52.821415	0.000000	52.819429	0.000000
1182.289503	0.000000	52.821415	0.000000	52.819429	0.000000
1182.292836	0.000000	52.821415	0.000000	52.819429	0.000000
1182.296170	0.000000	52.821415	0.000000	52.819429	0.000000
1182.299503	0.000000	52.821415	0.000000	52.819429	0.000000
1182.302836	0.000000	52.821415	0.000000	52.819429	0.000000
1182.306170	0.000000	52.821415	0.000000	52.819429	0.000000
1182.309503	0.000000	52.821415	0.000000	52.819429	0.000000
1182.312836	0.000000	52.821415	0.000000	52.819429	0.000000
1182.316170	0.000000	52.821415	0.000000	52.819429	0.000000
1182.319503	0.000000	52.821415	0.000000	52.819429	0.000000
1182.322836	0.000000	52.821415	0.000000	52.819429	0.000000
1182.326170	0.000000	52.821415	0.000000	52.819429	0.000000
1182.329503	0.000000	52.821415	0.000000	52.819429	0.000000
1182.332836	0.000000	52.821415	0.000000	52.819429	0.000000
1182.336170	0.000000	52.821415	0.000000	52.819429	0.000000
1182.339503	0.000000	52.821415	0.000000	52.819429	0.000000
1182.342836	0.000000	52.821415	0.000000	52.819429	0.000000
1182.346170	0.000000	52.821415	0.000000	52.819429	0.000000
1182.349503	0.000000	52.821415	0.000000	52.819429	0.000000
1182.352836	0.000000	52.821415	0.000000	52.819429	0.000000
1182.356170	0.000000	52.821415	0.000000	52.819429	0.000000
1182.359503	0.000000	52.821415	0.000000	52.819429	0.000000
1182.362836	0.000000	52.821415	0.000000	52.819429	0.000000
1182.366170	0.000000	52.821415	0.000000	52.819429	0.000000
1182.369503	0.000000	52.821415	0.000000	52.819429	0.000000
1182.372836	0.000000	52.821415	0.000000	52.819429	0.000000
1182.376170	0.000000	52.821415	0.000000	52.819429	0.000000
1182.379503	0.000000	52.821415	0.000000	52.819429	0.000000
1182.382836	0.000000	52.821415	0.000000	52.819429	0.000000
1182.386170	0.000000	52.821415	0.000000	52.819429	0.000000
1182.389503	0.000000	52.821415	0.000000	52.819429	0.000000
1182.392836	0.000000	52.821415	0.000000	52.819429	0.000000
1182.396170	0.000000	52.821415	0.000000	52.819429	0.000000
1182.399503	0.000000	52.821415	0.000000	52.819429	0.000000
1182.402836	0.000000	52.821415	0.000000	52.819429	0.000000
1182.406170	0.000000	52.821415	0.000000	52.819429	0.000000
1182.409503	0.000000	52.821415	0.000000	52.819429	0.000000
1182.412836	0.000000	52.821415	0.000000	52.819429	0.000000
1182.416170	0.000000	52.821415	0.000000	52.819429	0.000000
1182.419503	0.000000	52.821415	0.000000	52.819429	0.000000
1182.422836	0.000000	52.821415	0.000000	52.819429	0.000000
1182.426170	0.000000	52.821415	0.000000	52.819429	0.000000
1182.432354	0.000000	52.821415	0.000000	52.819429	0.000000
1182.435688	0.000000	52.821415	0.000000	52.819429	0.000000
1182.439021	0.000000	52.821415	0.000000	52.819429	0.000000
1182.442354	0.000000	52.821415	0.000000	52.819429	0.000000
1182.445688	0.000000	52.821415	0.000000	52.819429	0.000000
1182.449021	0.000000	52.821415	0.000000	52.819429	0.000000
1182.452354	0.000000	52.821415	0.000000	52.819429	0.000000
1182.455688	0.000000	52.821415	0.000000	52.819429	0.000000
1182.459021	0.000000	52.821415	0.000000	52.819429	0.000000
1182.462354	0.000000	52.821415	0.000000	52.819429	0.000000
1182.465688	0.000000	52.821415	0.000000	52.819429	0.000000
1182.469021	0.000000	52.821415	0.000000	52.819429	0.000000
1182.472354	0.000000	52.821415	0.000000	52.819429	0.000000
1182.475688	0.000000	52.821415	0.000000	52.819429	0.000000
1182.479021	0.000000	52.821415	0.000000	52.819429	0.000000
1182.482354	0.000000	52.821415	0.000000	52.819429	0.000000
1182.485688	0.000000	52.821415	0.000000	52.819429	0.000000
1182.489021	0.000000	52.821415	0.000000	52.819429	0.000000
1182.492354	0.000000	52.821415	0.000000	52.819429	0.000000
1182.495688	0.000000	52.821415	0.000000	52.819429	0.000000
1182.499021	0.000000	52.821415	0.000000	52.819429	0.000000
1182.502354	0.000000	52.821415	0.000000	52.819429	0.000000
1182.505688	0.000000	52.821415	0.000000	52.819429	0.000000
1182.509021	0.000000	52.821415	0.000000	52.819429	0.000000
1182.512354	0.000000	52.821415	0.000000	52.819429	0.000000
1182.515688	0.000000	52.821415	0.000000	52.819429	0.000000
1182.519021	0.000000	52.821415	0.000000	52.819429	0.000000
1182.522354	0.000000	52.821415	0.000000	52.819429	0.000000
1182.525688	0.000000	52.821415	0.000000	52.819429	0.000000
1182.529021	0.000000	52.821415	0.000000	52.819429	0.000000
1182.532354	0.000000	52.821415	0.000000	52.819429	0.000000
1182.535688	0.000000	52.821415	0.000000	52.819429	0.000000
1182.539021	0.000000	52.821415	0.000000	52.819429	0.000000
1182.542354	0.000000	52.821415	0.000000	52.819429	0.000000
1182.545688	0.000000	52.821415	0.000000	52.819429	0.000000
1182.549021	0.000000	52.821415	0.000000	52.819429	0.000000
1182.552354	0.000000	52.821415	0.000000	52.819429	0.000000
1182.555688	0.000000	52.821415	0.000000	52.819429	0.000000
1182.559021	0.000000	52.821415	0.000000	52.819429	0.000000
1182.562354	0.000000	52.821415	0.000000	52.819429	0.000000
1182.565688	0.000000	52.821415	0.000000	52.819429	0.000000
1182.569021	0.000000	52.821415	0.000000	52.819429	0.000000
1182.572354	0.000000	52.821415	0.000000	52.819429	0.000000
1182.575688	0.000000	52.821415	0.000000	52.819429	0.000000
1182.579021	0.000000	52.821415	0.000000	52.819429	0.000000
1182.582354	0.000000	52.821415	0.000000	52.819429	0.000000
1182.585688	0.000000	52.821415	0.000000	52.819429	0.000000
1182.589021	0.000000	52.821415	0.000000	52.819429	0.000000
1182.592354	0.000000	52.821415	0.000000	52.819429	0.000000
1182.595688	0.000000	52.821415	0.000000	52.819429	0.000000
1182.599021	0.000000	52.821415	0.000000	52.819429	0.000000
1182.602354	0.000000	52.821415	0.000000	52.819429	0.000000
1182.605688	0.000000	52.821415	0.000000	52.819429	0.000000
1182.609021	0.000000	52.821415	0.000000	52.819429	0.000000
1182.612354	0.000000	52.821415	0.000000	52.819429	0.000000
1182.615688	0.000000	52.821415	0.000000	52.819429	0.000000
1182.619021	0.000000	52.821415	0.000000	52.819429	0.000000
1182.622354	0.000000	52.821415	0.000000	52.819429	0.000000
1182.625688	0.000000	52.821415	0.000000	52.819429	0.000000
1182.629021	0.000000	52.821415	0.000000	52.819429	0.000000
1182.632354	0.000000	52.821415	0.000000	52.819429	0.000000
1182.635688	0.000000	52.821415	0.000000	52.819429	0.000000
1182.639021	0.000000	52.821415	0.000000	52.819429	0.000000
1182.642354	0.000000	52.821415	0.000000	52.819429	0.000000
1182.645688	0.000000	52.821415	0.000000	52.819429	0.000000
1182.649021	0.000000	52.821415	0.000000	52.819429	0.000000
1182.652354	0.000000	52.821415	0.000000	52.819429	0.000000
1182.655688	0.000000	52.821415	0.000000	52.819429	0.000000
1182.659021	0.000000	52.821415	0.000000	52.819429	0.000000
1182.662354	0.000000	52.821415	0.000000	52.819429	0.000000
1182.665688	0.000000	52.821415	0.000000	52.819429	0.000000
1182.669021	0.000000	52.821415	0.000000	52.819429	0.000000
1182.672354	0.000000	52.821415	0.000000	52.819429	0.000000
1182.675688	0.000000	52.821415	0.000000	52.819429	0.000000
1182.679021	0.000000	52.821415	0.000000	52.819429	0.000000
1182.682354	0.000000	52.821415	0.000000	52.819429	0.000000
1182.685688	0.000000	52.821415	0.000000	52.819429	0.000000
1182.689021	0.000000	52.821415	0.000000	52.819429	0.000000
1182.692354	0.000000	52.821415	0.000000	52.819429	0.000000
1182.695688	0.000000	52.821415	0.000000	52.819429	0.000000
1182.699021	0.000000	52.821415	0.000000	52.819429	0.000000
1182.702354	0.000000	52.821415	0.000000	52.819429	0.000000
1182.705688	0.000000	52.821415	0.000000	52.819429	0.000000
1182.709021	0.000000	52.821415	0.000000	52.819429	0.000000
1182.712354	0.000000	52.821415	0.000000	52.819429	0.000000
1182.715688	0.000000	52.821415	0.000000	52.819429	0.000000
1182.719021	0.000000	52.821415	0.000000	52.819429	0.000000
1182.722354	0.000000	52.821415	0.000000	52.819429	0.000000
1182.725688	0.000000	52.821415	0.000000	52.819429	0.000000
1182.729021	0.000000	52.821415	0.000000	52.819429	0.000000
1182.732354	0.000000	52.821415	0.000000	52.819429	0.000000
1182.735688	0.000000	52.821415	0.000000	52.819429	0.000000
1182.739021	0.000000	52.821415	0.000000	52.819429	0.000000
1182.742354	0.000000	52.821415	0.000000	52.819429	0.000000
1182.745688	0.000000	52.821415	0.000000	52.819429	0.000000
1182.749021	0.000000	52.821415	0.000000	52.819429	0.000000
1182.752354	0.000000	52.821415	0.000000	52.819429	0.000000
1182.755688	0.000000	52.821415	0.000000	52.819429	0.000000
1182.759021	0.000000	52.821415	0.000000	52.819429	0.000000
1182.762354	0.000000	52.821415	0.000000	52.819429	0.000000
1182.765688	0.000000	52.821415	0.000000	52.819429	0.000000
1182.769021	0.000000	52.821415	0.000000	52.819429	0.000000
1182.772354	0.000000	52.821415	0.000000	52.819429	0.000000
1182.775688	0.000000	52.821415	0.000000	52.819429	0.000000
1182.779021	0.000000	52.821415	0.000000	52.819429	0.000000
1182.782354	0.000000	52.821415	0.000000	52.819429	0.000000
1182.785688	0.000000	52.821415	0.000000	52.819429	0.000000
1182.789021	0.000000	52.821415	0.000000	52.819429	0.000000
1182.792354	0.000000	52.821415	0.000000	52.819429	0.000000
1182.795688	0.000000	52.821415	0.000000	52.819429	0.000000
1182.799021	0.000000	52.821415	0.000000	52.819429	0.000000
1182.802354	0.000000	52.821415	0.000000	52.819429	0.000000
1182.805688	0.000000	52.821415	0.000000	52.819429	0.000000
1182.809021	0.000000	52.821415	0.000000	52.819429	0.000000
1182.812354	0.000000	52.821415	0.000000	52.819429	0.000000
1182.815688	0.000000	52.821415	0.000000	52.819429	0.000000
1182.819021	0.000000	52.821415	0.000000	52.819429	0.000000
1182.822354	0.000000	52.821415	0.000000	52.819429	0.000000
1182.825688	0.000000	52.821415	0.000000	52.819429	0.000000
1182.829021	0.000000	52.821415	0.000000	52.819429	0.000000
1182.832354	0.000000	52.821415	0.000000	52.819429	0.000000
1182.835688	0.000000	52.821415	0.000000	52.819429	0.000000
1182.839021	0.000000	52.821415	0.000000	52.819429	0.000000
1182.842354	0.000000	52.821415	0.000000	52.819429	0.000000
1182.845688	0.000000	52.821415	0.000000	52.819429	0.000000
1182.849021	0.000000	52.821415	0.000000	52.819429	0.000000
1182.852354	0.000000	52.821415	0.000000	52.819429	0.000000
1182.855688	0.000000	52.821415	0.000000	52.819429	0.000000
1182.859021	0.000000	52.821415	0.000000	52.819429	0.000000
1182.862354	0.000000	52.821415	0.000000	52.819429	0.000000
1182.865688	0.000000	52.821415	0.000000	52.819429	0.000000
1182.869021	0.000000	52.821415	0.000000	52.819429	0.000000
1182.872354	0.000000	52.821415	0.000000	52.819429	0.000000
1182.875688	0.000000	52.821415	0.000000	52.819429	0.000000
1182.879021	0.000000	52.821415	0.000000	52.819429	0.000000
1182.882354	0.000000	52.821415	0.000000	52.819429	0.000000
1182.885688	0.000000	52.821415	0.000000	52.819429	0.000000
1182.889021	0.000000	52.821415	0.000000	52.819429	0.000000
1182.892354	0.000000	52.821415	0.000000	52.819429	0.000000
1182.895688	0.000000	52.821415	0.000000	52.819429	0.000000
1182.899021	0.000000	52.821415	0.000000	52.819429	0.000000
1182.902354	0.000000	52.821415	0.000000	52.819429	0.000000
1182.905688	0.000000	52.821415	0.000000	52.819429	0.000000
1182.909021	0.000000	52.821415	0.000000	52.819429	0.000000
1182.912354	0.000000	52.821415	0.000000	52.819429	0.000000
1182.915688	0.000000	52.821415	0.000000	52.819429	0.000000
1182.919021	0.000000	52.821415	0.000000	52.819429	0.000000
1182.922354	0.000000	52.821415	0.000000	52.819429	0.000000
1182.925688	0.000000	52.821415	0.000000	52.819429	0.000000
1182.929021	0.000000	52.821415	0.000000	52.819429	0.000000
1182.932354	0.000000	52.821415	0.000000	52.819429	0.000000
1182.935688	0.000000	52.821415	0.000000	52.819429	0.000000
1182.939021	0.000000	52.821415	0.000000	52.819429	0.000000
1182.942354	0.000000	52.821415	0.000000	52.819429	0.000000
1182.945688	0.000000	52.821415	0.000000	52.819429	0.000000
1182.949021	0.000000	52.821415	0.000000	52.819429	0.000000
1182.952354	0.000000	52.821415	0.000000	52.819429	0.000000
1182.955688	0.000000	52.821415	0.000000	52.819429	0.000000
1182.959021	0.000000	52.821415	0.000000	52.819429	0.000000
1182.962354	0.000000	52.821415	0.000000	52.819429	0.000000
1182.965688	0.000000	52.821415	0.000000	52.819429	0.000000
1182.969021	0.000000	52.821415	0.000000	52.819429	0.000000
1182.972354	0.000000	52.821415	0.000000	52.819429	0.000000
1182.975688	0.000000	52.821415	0.000000	52.819429	0.000000
1182.979021	0.000000	52.821415	0.000000	52.819429	0.000000
1182.982354	0.000000	52.821415	0.000000	52.819429	0.000000
1182.985688	0.000000	52.821415	0.000000	52.819429	0.000000
1182.989021	0.000000	52.821415	0.000000	52.819429	0.000000
1182.992354	0.000000	52.821415	0.000000	52.819429	0.000000
1182.995688	0.000000	52.821415	0.000000	52.819429	0.000000
1182.999021	0.000000	52.821415	0.000000	52.819429	0.000000
1183.002354	0.000000	52.821415	0.000000	52.819429	0.000000
1183.005688	0.000000	52.821415	0.000000	52.819429	0.000000
1183.009021	0.000000	52.821415	0.000000	52.819429	0.000000
1183.012354	0.000000	52.821415	0.000000	52.819429	0.000000
1183.015688	0.000000	52.821415	0.000000	52.819429	0.000000
1183.019021	0.000000	52.821415	0.000000	52.819429	0.000000
1183.022354	0.000000	52.821415	0.000000	52.819429	0.000000
1183.025688	0.000000	52.821415	0.000000	52.819429	0.000000
1183.029021	0.000000	52.821415	0.000000	52.819429	0.000000
1183.032354	0.000000	52.821415	0.000000	52.819429	0.000000
1183.035688	0.000000	52.821415	0.000000	52.819429	0.000000
1183.039021	0.000000	52.821415	0.000000	52.819429	0.000000
1183.042354	0.000000	52.821415	0.000000	52.819429	0.000000
1183.045688	0.000000	52.821415	0.000000	52.819429	0.000000
1183.049021	0.000000	52.821415	0.000000	52.819429	0.000000
1183.052354	0.000000	52.821415	0.000000	52.819429	0.000000
1183.055688	0.000000	52.821415	0.000000	52.819429	0.000000
1183.059021	0.000000	52.821415	0.000000	52.819429	0.000000
1183.062354	0.000000	52.821415	0.000000	52.819429	0.000000
1183.065688	0.000000	52.821415	0.000000	52.819429	0.000000
1183.069021	0.000000	52.821415	0.000000	52.819429	0.000000
1183.072354	0.000000	52.821415	0.000000	52.819429	0.000000
1183.075688	0.000000	52.821415	0.000000	52.819429	0.000000
1183.079021	0.000000	52.821415	0.000000	52.819429	0.000000
1183.096177	0.000000	52.821415	0.000000	52.819429	0.000000
1183.099510	0.000000	52.821415	0.000000	52.819429	0.000000
1183.102844	0.000000	52.821415	0.000000	52.819429	0.000000
1183.106177	0.000000	52.821415	0.000000	52.819429	0.000000
1183.109510	0.000000	52.821415	0.000000	52.819429	0.000000
1183.112844	0.000000	52.821415	0.000000	52.819429	0.000000
1183.116177	0.000000	52.821415	0.000000	52.819429	0.000000
1183.119510	0.000000	52.821415	0.000000	52.819429	0.000000
1183.122844	0.000000	52.821415	0.000000	52.819429	0.000000
1183.126177	0.000000	52.821415	0.000000	52.819429	0.000000
1183.129510	0.000000	52.821415	0.000000	52.819429	0.000000
1183.132844	0.000000	52.821415	0.000000	52.819429	0.000000
1183.136177	0.000000	52.821415	0.000000	52.819429	0.000000
1183.139510	0.000000	52.821415	0.000000	52.819429	0.000000
1183.142844	0.000000	52.821415	0.000000	52.819429	0.000000
1183.146177	0.000000	52.821415	0.000000	52.819429	0.000000
1183.149510	0.000000	52.821415	0.000000	52.819429	0.000000
1183.152844	0.000000	52.821415	0.000000	52.819429	0.000000
1183.156177	0.000000	52.821415	0.000000	52.819429	0.000000
1183.159510	0.000000	52.821415	0.000000	52.819429	0.000000
1183.162844	0.000000	52.821415	0.000000	52.819429	0.000000
1183.166177	0.000000	52.821415	0.000000	52.819429	0.000000
1183.169510	0.000000	52.821415	0.000000	52.819429	0.000000
1183.172844	0.000000	52.821415	0.000000	52.819429	0.000000
1183.176177	0.000000	52.821415	0.000000	52.819429	0.000000
1183.179510	0.000000	52.821415	0.000000	52.819429	0.000000
1183.182844	0.000000	52.821415	0.000000	52.819429	0.000000
1183.186177	0.000000	52.821415	0.000000	52.819429	0.000000
1183.189510	0.000000	52.821415	0.000000	52.819429	0.000000
1183.192844	0.000000	52.821415	0.000000	52.819429	0.000000
1183.196177	0.000000	52.821415	0.000000	52.819429	0.000000
1183.199510	0.000000	52.821415	0.000000	52.819429	0.000000
1183.202844	0.000000	52.821415	0.000000	52.819429	0.000000
1183.206177	0.000000	52.821415	0.000000	52.819429	0.000000
1183.209510	0.000000	52.821415	0.000000	52.819429	0.000000
1183.212844	0.000000	52.821415	0.000000	52.819429	0.000000
1183.216177	0.000000	52.821415	0.000000	52.819429	0.000000
1183.219510	0.000000	52.821415	0.000000	52.819429	0.000000
1183.222844	0.000000	52.821415	0.000000	52.819429	0.000000
1183.226177	0.000000	52.821415	0.000000	52.819429	0.000000
1183.229510	0.000000	52.821415	0.000000	52.819429	0.000000
1183.232844	0.000000	52.821415	0.000000	52.819429	0.000000
1183.236177	0.000000	52.821415	0.000000	52.819429	0.000000
1183.239510	0.000000	52.821415	0.000000	52.819429	0.000000
1183.242844	0.000000	52.821415	0.000000	52.819429	0.000000
1183.246177	0.000000	52.821415	0.000000	52.819429	0.000000
1183.254498	0.000000	52.821415	0.000000	52.819429	0.000000
1183.257831	0.000000	52.821415	0.000000	52.819429	0.000000
1183.261164	0.000000	52.821415	0.000000	52.819429	0.000000
1183.264498	0.000000	52.821415	0.000000	52.819429	0.000000
1183.267831	0.000000	52.821415	0.000000	52.819429	0.000000
1183.271164	0.000000	52.821415	0.000000	52.819429	0.000000
1183.274498	0.000000	52.821415	0.000000	52.819429	0.000000
1183.277831	0.000000	52.821415	0.000000	52.819429	0.000000
1183.281164	0.000000	52.821415	0.000000	52.819429	0.000000
1183.284498	0.000000	52.821415	0.000000	52.819429	0.000000
1183.287831	0.000000	52.821415	0.000000	52.819429	0.000000
1183.291164	0.000000	52.821415	0.000000	52.819429	0.000000
1183.294498	0.000000	52.821415	0.000000	52.819429	0.000000
1183.297831	0.000000	52.821415	0.000000	52.819429	0.000000
1183.318720	0.000000	52.821415	0.000000	52.819429	0.000000
1183.322054	0.000000	52.821415	0.000000	52.819429	0.000000
1183.325387	0.000000	52.821415	0.000000	52.819429	0.000000
1183.328720	0.000000	52.821415	0.000000	52.819429	0.000000
1183.332054	0.000000	52.821415	0.000000	52.819429	0.000000
1183.335387	0.000000	52.821415	0.000000	52.819429	0.000000
1183.338720	0.000000	52.821415	0.000000	52.819429	0.000000
1183.342054	0.000000	52.821415	0.000000	52.819429	0.000000
1183.345387	0.000000	52.821415	0.000000	52.819429	0.000000
1183.348720	0.000000	52.821415	0.000000	52.819429	0.000000
1183.352054	0.000000	52.821415	0.000000	52.819429	0.000000
1183.355387	0.000000	52.821415	0.000000	52.819429	0.000000
1183.358720	0.000000	52.821415	0.000000	52.819429	0.000000
1183.362054	0.000000	52.821415	0.000000	52.819429	0.000000
1183.365387	0.000000	52.821415	0.000000	52.819429	0.000000
1183.368720	0.000000	52.821415	0.000000	52.819429	0.000000
1183.372054	0.000000	52.821415	0.000000	52.819429	0.000000
1183.375387	0.000000	52.821415	0.000000	52.819429	0.000000
1183.378720	0.000000	52.821415	0.000000	52.819429	0.000000
1183.382054	0.000000	52.821415	0.000000	52.819429	0.000000
1183.385387	0.000000	52.821415	0.000000	52.819429	0.000000
1183.388720	0.000000	52.821415	0.000000	52.819429	0.000000
1183.392054	0.000000	52.821415	0.000000	52.819429	0.000000
1183.395387	0.000000	52.821415	0.000000	52.819429	0.000000
1183.398720	0.000000	52.821415	0.000000	52.819429	0.000000
1183.402054	0.000000	52.821415	0.000000	52.819429	0.000000
1183.405387	0.000000	52.821415	0.000000	52.819429	0.000000
1183.408720	0.000000	52.821415	0.000000	52.819429	0.000000
1183.412054	0.000000	52.821415	0.000000	52.819429	0.000000
1183.415387	0.000000	52.821415	0.000000	52.819429	0.000000
1183.418720	0.000000	52.821415	0.000000	52.819429	0.000000
1183.445752	0.000000	52.821415	0.000000	52.819429	0.000000
1183.449086	0.000000	52.821415	0.000000	52.819429	0.000000
1183.452419	0.000000	52.821415	0.000000	52.819429	0.000000
1183.455752	0.000000	52.821415	0.000000	52.819429	0.000000
1183.459086	0.000000	52.821415	0.000000	52.819429	0.000000
1183.462419	0.000000	52.821415	0.000000	52.819429	0.000000
1183.465752	0.000000	52.821415	0.000000	52.819429	0.000000
1183.469086	0.000000	52.821415	0.000000	52.819429	0.000000
1183.472419	0.000000	52.821415	0.000000	52.819429	0.000000
1183.475752	0.000000	52.821415	0.000000	52.819429	0.000000
1183.479086	0.000000	52.821415	0.000000	52.819429	0.000000
1183.482419	0.000000	52.821415	0.000000	52.819429	0.000000
1183.485752	0.000000	52.821415	0.000000	52.819429	0.000000
1183.489086	0.000000	52.821415	0.000000	52.819429	0.000000
1183.492419	0.000000	52.821415	0.000000	52.819429	0.000000
1183.495752	0.000000	52.821415	0.000000	52.819429	0.000000
1183.499086	0.000000	52.821415	0.000000	52.819429	0.000000
1183.502419	0.000000	52.821415	0.000000	52.819429	0.000000
1183.505752	0.000000	52.821415	0.000000	52.819429	0.000000
1183.509086	0.000000	52.821415	0.000000	52.819429	0.000000
1183.512419	0.000000	52.821415	0.000000	52.819429	0.000000
1183.515752	0.000000	52.821415	0.000000	52.819429	0.000000
1183.519086	0.000000	52.821415	0.000000	52.819429	0.000000
1183.522419	0.000000	52.821415	0.000000	52.819429	0.000000
1183.525752	0.000000	52.821415	0.000000	52.819429	0.000000
1183.529086	0.000000	52.821415	0.000000	52.819429	0.000000
1183.532419	0.000000	52.821415	0.000000	52.819429	0.000000
1183.535752	0.000000	52.821415	0.000000	52.819429	0.000000
1183.539086	0.000000	52.821415	0.000000	52.819429	0.000000
1183.542419	0.000000	52.821415	0.000000	52.819429	0.000000
1183.545752	0.000000	52.821415	0.000000	52.819429	0.000000
1183.549086	0.000000	52.821415	0.000000	52.819429	0.000000
1183.552419	0.000000	52.821415	0.000000	52.819429	0.000000
1183.555752	0.000000	52.821415	0.000000	52.819429	0.000000
1183.559086	0.000000	52.821415	0.000000	52.819429	0.000000
1183.562419	0.000000	52.821415	0.000000	52.819429	0.000000
1183.565752	0.000000	52.821415	0.000000	52.819429	0.000000
1183.569086	0.000000	52.821415	0.000000	52.819429	0.000000
1183.572419	0.000000	52.821415	0.000000	52.819429	0.000000
1183.575752	0.000000	52.821415	0.000000	52.819429	0.000000
1183.579086	0.000000	52.821415	0.000000	52.819429	0.000000
1183.582419	0.000000	52.821415	0.000000	52.819429	0.000000
1183.585752	0.000000	52.821415	0.000000	52.819429	0.000000
1183.589086	0.000000	52.821415	0.000000	52.819429	0.000000
1183.592419	0.000000	52.821415	0.000000	52.819429	0.000000
1183.595752	0.000000	52.821415	0.000000	52.819429	0.000000
1183.599086	0.000000	52.821415	0.000000	52.819429	0.000000
1183.602419	0.000000	52.821415	0.000000	52.819429	0.000000
1183.605752	0.000000	52.821415	0.000000	52.819429	0.000000
1183.609086	0.000000	52.821415	0.000000	52.819429	0.000000
1183.612419	0.000000	52.821415	0.000000	52.819429	0.000000
1183.615752	0.000000	52.821415	0.000000	52.819429	0.000000
1183.619086	0.000000	52.821415	0.000000	52.819429	0.000000
1183.622419	0.000000	52.821415	0.000000	52.819429	0.000000
1183.625752	0.000000	52.821415	0.000000	52.819429	0.000000
1183.629086	0.000000	52.821415	0.000000	52.819429	0.000000
1183.632419	0.000000	52.821415	0.000000	52.819429	0.000000
1183.635752	0.000000	52.821415	0.000000	52.819429	0.000000
1183.639086	0.000000	52.821415	0.000000	52.819429	0.000000
1183.642419	0.000000	52.821415	0.000000	52.819429	0.000000
1183.645752	0.000000	52.821415	0.000000	52.819429	0.000000
1183.649086	0.000000	52.821415	0.000000	52.819429	0.000000
1183.652419	0.000000	52.821415	0.000000	52.819429	0.000000
1183.655752	0.000000	52.821415	0.000000	52.819429	0.000000
1183.659086	0.000000	52.821415	0.000000	52.819429	0.000000
1183.662419	0.000000	52.821415	0.000000	52.819429	0.000000
1183.665752	0.000000	52.821415	0.000000	52.819429	0.000000
1183.669086	0.000000	52.821415	0.000000	52.819429	0.000000
1183.672419	0.000000	52.821415	0.000000	52.819429	0.000000
1183.675752	0.000000	52.821415	0.000000	52.819429	0.000000
1183.679086	0.000000	52.821415	0.000000	52.819429	0.000000
1183.682419	0.000000	52.821415	0.000000	52.819429	0.000000
1183.685752	0.000000	52.821415	0.000000	52.819429	0.000000
1183.689086	0.000000	52.821415	0.000000	52.819429	0.000000
1183.692419	0.000000	52.821415	0.000000	52.819429	0.000000
1183.695752	0.000000	52.821415	0.000000	52.819429	0.000000
1183.699086	0.000000	52.821415	0.000000	52.819429	0.000000
1183.702419	0.000000	52.821415	0.000000	52.819429	0.000000
1183.705752	0.000000	52.821415	0.000000	52.819429	0.000000
1183.709086	0.000000	52.821415	0.000000	52.819429	0.000000
1183.712419	0.000000	52.821415	0.000000	52.819429	0.000000
1183.715752	0.000000	52.821415	0.000000	52.819429	0.000000
1183.719086	0.000000	52.821415	0.000000	52.819429	0.000000
1183.722419	0.000000	52.821415	0.000000	52.819429	0.000000
1183.725752	0.000000	52.821415	0.000000	52.819429	0.000000
1183.729086	0.000000	52.821415	0.000000	52.819429	0.000000
1183.732419	0.000000	52.821415	0.000000	52.819429	0.000000
1183.735752	0.000000	52.821415	0.000000	52.819429	0.000000
1183.739086	0.000000	52.821415	0.000000	52.819429	0.000000
1183.742419	0.000000	52.821415	0.000000	52.819429	0.000000
1183.745752	0.000000	52.821415	0.000000	52.819429	0.000000
1183.749086	0.000000	52.821415	0.000000	52.819429	0.000000
1183.752419	0.000000	52.821415	0.000000	52.819429	0.000000
1183.755752	0.000000	52.821415	0.000000	52.819429	0.000000
1183.759086	0.000000	52.821415	0.000000	52.819429	0.000000
1183.762419	0.000000	52.821415	0.000000	52.819429	0.000000
1183.765752	0.000000	52.821415	0.000000	52.819429	0.000000
1183.769086	0.000000	52.821415	0.000000	52.819429	0.000000
1183.772419	0.000000	52.821415	0.000000	52.819429	0.000000
1183.775752	0.000000	52.821415	0.000000	52.819429	0.000000
1183.779086	0.000000	52.821415	0.000000	52.819429	0.000000
1183.782419	0.000000	52.821415	0.000000	52.819429	0.000000
1183.785752	0.000000	52.821415	0.000000	52.819429	0.000000
1183.789086	0.000000	52.821415	0.000000	52.819429	0.000000
1183.792419	0.000000	52.821415	0.000000	52.819429	0.000000
1183.795752	0.000000	52.821415	0.000000	52.819429	0.000000
1183.799086	0.000000	52.821415	0.000000	52.819429	0.000000
1183.802419	0.000000	52.821415	0.000000	52.819429	0.000000
1183.805752	0.000000	52.821415	0.000000	52.819429	0.000000
1183.809086	0.000000	52.821415	0.000000	52.819429	0.000000
1183.812419	0.000000	52.821415	0.000000	52.819429	0.000000
1183.824577	0.000000	52.821415	0.000000	52.819429	0.000000
1183.827910	0.000000	52.821415	0.000000	52.819429	0.000000
1183.831243	0.000000	52.821415	0.000000	52.819429	0.000000
1183.856624	0.000000	52.821415	0.000000	52.819429	0.000000
1183.859958	0.000000	52.821415	0.000000	52.819429	0.000000
1183.863291	0.000000	52.821415	0.000000	52.819429	0.000000
1183.866624	0.000000	52.821415	0.000000	52.819429	0.000000
1183.869958	0.000000	52.821415	0.000000	52.819429	0.000000
1183.873291	0.000000	52.821415	0.000000	52.819429	0.000000
1183.876624	0.000000	52.821415	0.000000	52.819429	0.000000
1183.879958	0.000000	52.821415	0.000000	52.819429	0.000000
1183.883291	0.000000	52.821415	0.000000	52.819429	0.000000
1183.886624	0.000000	52.821415	0.000000	52.819429	0.000000
1183.889958	0.000000	52.821415	0.000000	52.819429	0.000000
1183.893291	0.000000	52.821415	0.000000	52.819429	0.000000
1183.896624	0.000000	52.821415	0.000000	52.819429	0.000000
1183.899958	0.000000	52.821415	0.000000	52.819429	0.000000
1183.903291	0.000000	52.821415	0.000000	52.819429	0.000000
1183.906624	0.000000	52.821415	0.000000	52.819429	0.000000
1183.909958	0.000000	52.821415	0.000000	52.819429	0.000000
1183.913291	0.000000	52.821415	0.000000	52.819429	0.000000
1183.916624	0.000000	52.821415	0.000000	52.819429	0.000000
1183.919958	0.000000	52.821415	0.000000	52.819429	0.000000
1183.923291	0.000000	52.821415	0.000000	52.819429	0.000000
1183.926624	0.000000	52.821415	0.000000	52.819429	0.000000
1183.929958	0.000000	52.821415	0.000000	52.819429	0.000000
1183.933291	0.000000	52.821415	0.000000	52.819429	0.000000
1183.936624	0.000000	52.821415	0.000000	52.819429	0.000000
1183.939958	0.000000	52.821415	0.000000	52.819429	0.000000
1183.943291	0.000000	52.821415	0.000000	52.819429	0.000000
1183.946624	0.000000	52.821415	0.000000	52.819429	0.000000
1183.949958	0.000000	52.821415	0.000000	52.819429	0.000000
1183.953291	0.000000	52.821415	0.000000	52.819429	0.000000
1183.956624	0.000000	52.821415	0.000000	52.819429	0.000000
1183.959958	0.000000	52.821415	0.000000	52.819429	0.000000
1183.963291	0.000000	52.821415	0.000000	52.819429	0.000000
1183.966624	0.000000	52.821415	0.000000	52.819429	0.000000
1183.969958	0.000000	52.821415	0.000000	52.819429	0.000000
1183.973291	0.000000	52.821415	0.000000	52.819429	0.000000
1183.976624	0.000000	52.821415	0.000000	52.819429	0.000000
1183.979958	0.000000	52.821415	0.000000	52.819429	0.000000
1183.983291	0.000000	52.821415	0.000000	52.819429	0.000000
1183.986624	0.000000	52.821415	0.000000	52.819429	0.000000
1183.989958	0.000000	52.821415	0.000000	52.819429	0.000000
1183.993291	0.000000	52.821415	0.000000	52.819429	0.000000
1183.996624	0.000000	52.821415	0.000000	52.819429	0.000000
1183.999958	0.000000	52.821415	0.000000	52.819429	0.000000
1184.003291	0.000000	52.821415	0.000000	52.819429	0.000000
1184.006624	0.000000	52.821415	0.000000	52.819429	0.000000
1184.015049	0.000000	52.821415	0.000000	52.819429	0.000000
1184.018382	0.000000	52.821415	0.000000	52.819429	0.000000
1184.021715	0.000000	52.821415	0.000000	52.819429	0.000000
1184.025049	0.000000	52.821415	0.000000	52.819429	0.000000
1184.028382	0.000000	52.821415	0.000000	52.819429	0.000000
1184.031715	0.000000	52.821415	0.000000	52.819429	0.000000
1184.035049	0.000000	52.821415	0.000000	52.819429	0.000000
1184.038382	0.000000	52.821415	0.000000	52.819429	0.000000
1184.041715	0.000000	52.821415	0.000000	52.819429	0.000000
1184.045049	0.000000	52.821415	0.000000	52.819429	0.000000
1184.048382	0.000000	52.821415	0.000000	52.819429	0.000000
1184.051715	0.000000	52.821415	0.000000	52.819429	0.000000
1184.055049	0.000000	52.821415	0.000000	52.819429	0.000000
1184.058382	0.000000	52.821415	0.000000	52.819429	0.000000
1184.061715	0.000000	52.821415	0.000000	52.819429	0.000000
1184.065049	0.000000	52.821415	0.000000	52.819429	0.000000
1184.068382	0.000000	52.821415	0.000000	52.819429	0.000000
1184.071715	0.000000	52.821415	0.000000	52.819429	0.000000
1184.075049	0.000000	52.821415	0.000000	52.819429	0.000000
1184.078382	0.000000	52.821415	0.000000	52.819429	0.000000
1184.081715	0.000000	52.821415	0.000000	52.819429	0.000000
1184.085049	0.000000	52.821415	0.000000	52.819429	0.000000
1184.088382	0.000000	52.821415	0.000000	52.819429	0.000000
1184.091715	0.000000	52.821415	0.000000	52.819429	0.000000
1184.095049	0.000000	52.821415	0.000000	52.819429	0.000000
1184.098382	0.000000	52.821415	0.000000	52.819429	0.000000
1184.101715	0.000000	52.821415	0.000000	52.819429	0.000000
1184.105049	0.000000	52.821415	0.000000	52.819429	0.000000
1184.108382	0.000000	52.821415	0.000000	52.819429	0.000000
1184.111715	0.000000	52.821415	0.000000	52.819429	0.000000
1184.115049	0.000000	52.821415	0.000000	52.819429	0.000000
1184.118382	0.000000	52.821415	0.000000	52.819429	0.000000
1184.121715	0.000000	52.821415	0.000000	52.819429	0.000000
1184.125049	0.000000	52.821415	0.000000	52.819429	0.000000
1184.128382	0.000000	52.821415	0.000000	52.819429	0.000000
1184.131715	0.000000	52.821415	0.000000	52.819429	0.000000
1184.135049	0.000000	52.821415	0.000000	52.819429	0.000000
1184.138382	0.000000	52.821415	0.000000	52.819429	0.000000
1184.141715	0.000000	52.821415	0.000000	52.819429	0.000000
1184.145049	0.000000	52.821415	0.000000	52.819429	0.000000
1184.148382	0.000000	52.821415	0.000000	52.819429	0.000000
1184.151715	0.000000	52.821415	0.000000	52.819429	0.000000
1184.155049	0.000000	52.821415	0.000000	52.819429	0.000000
1184.158382	0.000000	52.821415	0.000000	52.819429	0.000000
1184.161715	0.000000	52.821415	0.000000	52.819429	0.000000
1184.165049	0.000000	52.821415	0.000000	52.819429	0.000000
1184.168382	0.000000	52.821415	0.000000	52.819429	0.000000
1184.171715	0.000000	52.821415	0.000000	52.819429	0.000000
1184.175049	0.000000	52.821415	0.000000	52.819429	0.000000
1184.178382	0.000000	52.821415	0.000000	52.819429	0.000000
1184.181715	0.000000	52.821415	0.000000	52.819429	0.000000
1184.185049	0.000000	52.821415	0.000000	52.819429	0.000000
1184.188382	0.000000	52.821415	0.000000	52.819429	0.000000
1184.191715	0.000000	52.821415	0.000000	52.819429	0.000000
1184.205109	0.000000	52.821415	0.000000	52.819429	0.000000
1184.208443	0.000000	52.821415	0.000000	52.819429	0.000000
1184.211776	0.000000	52.821415	0.000000	52.819429	0.000000
1184.215109	0.000000	52.821415	0.000000	52.819429	0.000000
1184.218443	0.000000	52.821415	0.000000	52.819429	0.000000
1184.221776	0.000000	52.821415	0.000000	52.819429	0.000000
1184.225109	0.000000	52.821415	0.000000	52.819429	0.000000
1184.228443	0.000000	52.821415	0.000000	52.819429	0.000000
1184.231776	0.000000	52.821415	0.000000	52.819429	0.000000
1184.235109	0.000000	52.821415	0.000000	52.819429	0.000000
1184.238443	0.000000	52.821415	0.000000	52.819429	0.000000
1184.241776	0.000000	52.821415	0.000000	52.819429	0.000000
1184.245109	0.000000	52.821415	0.000000	52.819429	0.000000
1184.248443	0.000000	52.821415	0.000000	52.819429	0.000000
1184.251776	0.000000	52.821415	0.000000	52.819429	0.000000
1184.255109	0.000000	52.821415	0.000000	52.819429	0.000000
1184.258443	0.000000	52.821415	0.000000	52.819429	0.000000
1184.261776	0.000000	52.821415	0.000000	52.819429	0.000000
1184.265109	0.000000	52.821415	0.000000	52.819429	0.000000
1184.268443	0.000000	52.821415	0.000000	52.819429	0.000000
1184.271776	0.000000	52.821415	0.000000	52.819429	0.000000
1184.275109	0.000000	52.821415	0.000000	52.819429	0.000000
1184.278443	0.000000	52.821415	0.000000	52.819429	0.000000
1184.281776	0.000000	52.821415	0.000000	52.819429	0.000000
1184.285109	0.000000	52.821415	0.000000	52.819429	0.000000
1184.288443	0.000000	52.821415	0.000000	52.819429	0.000000
1184.291776	0.000000	52.821415	0.000000	52.819429	0.000000
1184.295109	0.000000	52.821415	0.000000	52.819429	0.000000
1184.298443	0.000000	52.821415	0.000000	52.819429	0.000000
1184.301776	0.000000	52.821415	0.000000	52.819429	0.000000
1184.305109	0.000000	52.821415	0.000000	52.819429	0.000000
1184.308443	0.000000	52.821415	0.000000	52.819429	0.000000
1184.311776	0.000000	52.821415	0.000000	52.819429	0.000000
1184.315109	0.000000	52.821415	0.000000	52.819429	0.000000
1184.318443	0.000000	52.821415	0.000000	52.819429	0.000000
1184.321776	0.000000	52.821415	0.000000	52.819429	0.000000
1184.325109	0.000000	52.821415	0.000000	52.819429	0.000000
1184.328443	0.000000	52.821415	0.000000	52.819429	0.000000
1184.331776	0.000000	52.821415	0.000000	52.819429	0.000000
1184.335109	0.000000	52.821415	0.000000	52.819429	0.000000
1184.338443	0.000000	52.821415	0.000000	52.819429	0.000000
1184.341776	0.000000	52.821415	0.000000	52.819429	0.000000
1184.345109	0.000000	52.821415	0.000000	52.819429	0.000000
1184.348443	0.000000	52.821415	0.000000	52.819429	0.000000
1184.351776	0.000000	52.821415	0.000000	52.819429	0.000000
1184.355109	0.000000	52.821415	0.000000	52.819429	0.000000
1184.358443	0.000000	52.821415	0.000000	52.819429	0.000000
1184.361776	0.000000	52.821415	0.000000	52.819429	0.000000
1184.365109	0.000000	52.821415	0.000000	52.819429	0.000000
1184.368443	0.000000	52.821415	0.000000	52.819429	0.000000
1184.371776	0.000000	52.821415	0.000000	52.819429	0.000000
1184.375109	0.000000	52.821415	0.000000	52.819429	0.000000
1184.378443	0.000000	52.821415	0.000000	52.819429	0.000000
1184.381776	0.000000	52.821415	0.000000	52.819429	0.000000
1184.385109	0.000000	52.821415	0.000000	52.819429	0.000000
1184.388443	0.000000	52.821415	0.000000	52.819429	0.000000
1184.391776	0.000000	52.821415	0.000000	52.819429	0.000000
1184.395109	0.000000	52.821415	0.000000	52.819429	0.000000
1184.398443	0.000000	52.821415	0.000000	52.819429	0.000000
1184.401776	0.000000	52.821415	0.000000	52.819429	0.000000
1184.405109	0.000000	52.821415	0.000000	52.819429	0.000000
1184.408443	0.000000	52.821415	0.000000	52.819429	0.000000
1184.411776	0.000000	52.821415	0.000000	52.819429	0.000000
1184.415109	0.000000	52.821415	0.000000	52.819429	0.000000
1184.418443	0.000000	52.821415	0.000000	52.819429	0.000000
1184.421776	0.000000	52.821415	0.000000	52.819429	0.000000
1184.425109	0.000000	52.821415	0.000000	52.819429	0.000000
1184.428443	0.000000	52.821415	0.000000	52.819429	0.000000
1184.431776	0.000000	52.821415	0.000000	52.819429	0.000000
1184.435109	0.000000	52.821415	0.000000	52.819429	0.000000
1184.438443	0.000000	52.821415	0.000000	52.819429	0.000000
1184.441776	0.000000	52.821415	0.000000	52.819429	0.000000
1184.445109	0.000000	52.821415	0.000000	52.819429	0.000000
1184.448443	0.000000	52.821415	0.000000	52.819429	0.000000
1184.451776	0.000000	52.821415	0.000000	52.819429	0.000000
1184.455109	0.000000	52.821415	0.000000	52.819429	0.000000
1184.458443	0.000000	52.821415	0.000000	52.819429	0.000000
1184.461776	0.000000	52.821415	0.000000	52.819429	0.000000
1184.465109	0.000000	52.821415	0.000000	52.819429	0.000000
1184.468443	0.000000	52.821415	0.000000	52.819429	0.000000
1184.471776	0.000000	52.821415	0.000000	52.819429	0.000000
1184.475109	0.000000	52.821415	0.000000	52.819429	0.000000
1184.478443	0.000000	52.821415	0.000000	52.819429	0.000000
1184.481776	0.000000	52.821415	0.000000	52.819429	0.000000
1184.485109	0.000000	52.821415	0.000000	52.819429	0.000000
1184.488443	0.000000	52.821415	0.000000	52.819429	0.000000
1184.491776	0.000000	52.821415	0.000000	52.819429	0.000000
1184.495109	0.000000	52.821415	0.000000	52.819429	0.000000
1184.498443	0.000000	52.821415	0.000000	52.819429	0.000000
1184.501776	0.000000	52.821415	0.000000	52.819429	0.000000
1184.505109	0.000000	52.821415	0.000000	52.819429	0.000000
1184.508443	0.000000	52.821415	0.000000	52.819429	0.000000
1184.511776	0.000000	52.821415	0.000000	52.819429	0.000000
1184.515109	0.000000	52.821415	0.000000	52.819429	0.000000
1184.518443	0.000000	52.821415	0.000000	52.819429	0.000000
1184.521776	0.000000	52.821415	0.000000	52.819429	0.000000
1184.525109	0.000000	52.821415	0.000000	52.819429	0.000000
1184.528443	0.000000	52.821415	0.000000	52.819429	0.000000
1184.531776	0.000000	52.821415	0.000000	52.819429	0.000000
1184.535109	0.000000	52.821415	0.000000	52.819429	0.000000
1184.538443	0.000000	52.821415	0.000000	52.819429	0.000000
1184.541776	0.000000	52.821415	0.000000	52.819429	0.000000
1184.545109	0.000000	52.821415	0.000000	52.819429	0.000000
1184.548443	0.000000	52.821415	0.000000	52.819429	0.000000
1184.551776	0.000000	52.821415	0.000000	52.819429	0.000000
1184.555109	0.000000	52.821415	0.000000	52.819429	0.000000
1184.558443	0.000000	52.821415	0.000000	52.819429	0.000000
1184.561776	0.000000	52.821415	0.000000	52.819429	0.000000
1184.565109	0.000000	52.821415	0.000000	52.819429	0.000000
1184.568443	0.000000	52.821415	0.000000	52.819429	0.000000
1184.571776	0.000000	52.821415	0.000000	52.819429	0.000000
1184.575109	0.000000	52.821415	0.000000	52.819429	0.000000
1184.578443	0.000000	52.821415	0.000000	52.819429	0.000000
1184.581776	0.000000	52.821415	0.000000	52.819429	0.000000
1184.585109	0.000000	52.821415	0.000000	52.819429	0.000000
1184.588443	0.000000	52.821415	0.000000	52.819429	0.000000
1184.591776	0.000000	52.821415	0.000000	52.819429	0.000000
1184.595109	0.000000	52.821415	0.000000	52.819429	0.000000
1184.598443	0.000000	52.821415	0.000000	52.819429	0.000000
1184.601776	0.000000	52.821415	0.000000	52.819429	0.000000
1184.605109	0.000000	52.821415	0.000000	52.819429	0.000000
1184.608443	0.000000	52.821415	0.000000	52.819429	0.000000
1184.611776	0.000000	52.821415	0.000000	52.819429	0.000000
1184.615109	0.000000	52.821415	0.000000	52.819429	0.000000
1184.618443	0.000000	52.821415	0.000000	52.819429	0.000000
1184.621776	0.000000	52.821415	0.000000	52.819429	0.000000
1184.625109	0.000000	52.821415	0.000000	52.819429	0.000000
1184.630609	0.000000	52.821415	0.000000	52.819429	0.000000
1184.633942	0.000000	52.821415	0.000000	52.819429	0.000000
1184.637275	0.000000	52.821415	0.000000	52.819429	0.000000
1184.640609	0.000000	52.821415	0.000000	52.819429	0.000000
1184.643942	0.000000	52.821415	0.000000	52.819429	0.000000
1184.647275	0.000000	52.821415	0.000000	52.819429	0.000000
1184.650609	0.000000	52.821415	0.000000	52.819429	0.000000
1184.653942	0.000000	52.821415	0.000000	52.819429	0.000000
1184.657275	0.000000	52.821415	0.000000	52.819429	0.000000
1184.660609	0.000000	52.821415	0.000000	52.819429	0.000000
1184.663942	0.000000	52.821415	0.000000	52.819429	0.000000
1184.667275	0.000000	52.821415	0.000000	52.819429	0.000000
1184.670609	0.000000	52.821415	0.000000	52.819429	0.000000
1184.673942	0.000000	52.821415	0.000000	52.819429	0.000000
1184.677275	0.000000	52.821415	0.000000	52.819429	0.000000
1184.680609	0.000000	52.821415	0.000000	52.819429	0.000000
1184.683942	0.000000	52.821415	0.000000	52.819429	0.000000
1184.687275	0.000000	52.821415	0.000000	52.819429	0.000000
1184.690609	0.000000	52.821415	0.000000	52.819429	0.000000
1184.693942	0.000000	52.821415	0.000000	52.819429	0.000000
1184.697275	0.000000	52.821415	0.000000	52.819429	0.000000
1184.700609	0.000000	52.821415	0.000000	52.819429	0.000000
1184.703942	0.000000	52.821415	0.000000	52.819429	0.000000
1184.707275	0.000000	52.821415	0.000000	52.819429	0.000000
1184.710609	0.000000	52.821415	0.000000	52.819429	0.000000
1184.713942	0.000000	52.821415	0.000000	52.819429	0.000000
1184.717275	0.000000	52.821415	0.000000	52.819429	0.000000
1184.720609	0.000000	52.821415	0.000000	52.819429	0.000000
1184.723942	0.000000	52.821415	0.000000	52.819429	0.000000
1184.727275	0.000000	52.821415	0.000000	52.819429	0.000000
1184.745037	0.000000	52.821415	0.000000	52.819429	0.000000
1184.748370	0.000000	52.821415	0.000000	52.819429	0.000000
1184.751703	0.000000	52.821415	0.000000	52.819429	0.000000
1184.755037	0.000000	52.821415	0.000000	52.819429	0.000000
1184.758370	0.000000	52.821415	0.000000	52.819429	0.000000
1184.761703	0.000000	52.821415	0.000000	52.819429	0.000000
1184.765037	0.000000	52.821415	0.000000	52.819429	0.000000
1184.768370	0.000000	52.821415	0.000000	52.819429	0.000000
1184.771703	0.000000	52.821415	0.000000	52.819429	0.000000
1184.775037	0.000000	52.821415	0.000000	52.819429	0.000000
1184.778370	0.000000	52.821415	0.000000	52.819429	0.000000
1184.781703	0.000000	52.821415	0.000000	52.819429	0.000000
1184.785037	0.000000	52.821415	0.000000	52.819429	0.000000
1184.788370	0.000000	52.821415	0.000000	52.819429	0.000000
1184.791703	0.000000	52.821415	0.000000	52.819429	0.000000
1184.795037	0.000000	52.821415	0.000000	52.819429	0.000000
1184.798370	0.000000	52.821415	0.000000	52.819429	0.000000
1184.801703	0.000000	52.821415	0.000000	52.819429	0.000000
1184.805037	0.000000	52.821415	0.000000	52.819429	0.000000
1184.808370	0.000000	52.821415	0.000000	52.819429	0.000000
1184.811703	0.000000	52.821415	0.000000	52.819429	0.000000
1184.815037	0.000000	52.821415	0.000000	52.819429	0.000000
1184.818370	0.000000	52.821415	0.000000	52.819429	0.000000
1184.821703	0.000000	52.821415	0.000000	52.819429	0.000000
1184.825037	0.000000	52.821415	0.000000	52.819429	0.000000
1184.828370	0.000000	52.821415	0.000000	52.819429	0.000000
1184.831703	0.000000	52.821415	0.000000	52.819429	0.000000
1184.835037	0.000000	52.821415	0.000000	52.819429	0.000000
1184.838370	0.000000	52.821415	0.000000	52.819429	0.000000
1184.841703	0.000000	52.821415	0.000000	52.819429	0.000000
1184.845037	0.000000	52.821415	0.000000	52.819429	0.000000
1184.848370	0.000000	52.821415	0.000000	52.819429	0.000000
1184.851703	0.000000	52.821415	0.000000	52.819429	0.000000
1184.855037	0.000000	52.821415	0.000000	52.819429	0.000000
1184.858370	0.000000	52.821415	0.000000	52.819429	0.000000
1184.861703	0.000000	52.821415	0.000000	52.819429	0.000000
1184.865037	0.000000	52.821415	0.000000	52.819429	0.000000
1184.868370	0.000000	52.821415	0.000000	52.819429	0.000000
1184.871703	0.000000	52.821415	0.000000	52.819429	0.000000
1184.875037	0.000000	52.821415	0.000000	52.819429	0.000000
1184.878370	0.000000	52.821415	0.000000	52.819429	0.000000
1184.881703	0.000000	52.821415	0.000000	52.819429	0.000000
1184.885037	0.000000	52.821415	0.000000	52.819429	0.000000
1184.888370	0.000000	52.821415	0.000000	52.819429	0.000000
1184.891703	0.000000	52.821415	0.000000	52.819429	0.000000
1184.895037	0.000000	52.821415	0.000000	52.819429	0.000000
1184.898370	0.000000	52.821415	0.000000	52.819429	0.000000
1184.901703	0.000000	52.821415	0.000000	52.819429	0.000000
1184.905037	0.000000	52.821415	0.000000	52.819429	0.000000
1184.908370	0.000000	52.821415	0.000000	52.819429	0.000000
1184.911703	0.000000	52.821415	0.000000	52.819429	0.000000
1184.915037	0.000000	52.821415	0.000000	52.819429	0.000000
1184.918370	0.000000	52.821415	0.000000	52.819429	0.000000
1184.921703	0.000000	52.821415	0.000000	52.819429	0.000000
1184.925037	0.000000	52.821415	0.000000	52.819429	0.000000
1184.928370	0.000000	52.821415	0.000000	52.819429	0.000000
1184.931703	0.000000	52.821415	0.000000	52.819429	0.000000
1184.935037	0.000000	52.821415	0.000000	52.819429	0.000000
1184.938370	0.000000	52.821415	0.000000	52.819429	0.000000
1184.941703	0.000000	52.821415	0.000000	52.819429	0.000000
1184.945037	0.000000	52.821415	0.000000	52.819429	0.000000
1184.948370	0.000000	52.821415	0.000000	52.819429	0.000000
1184.951703	0.000000	52.821415	0.000000	52.819429	0.000000
1184.955037	0.000000	52.821415	0.000000	52.819429	0.000000
1184.958370	0.000000	52.821415	0.000000	52.819429	0.000000
1184.961703	0.000000	52.821415	0.000000	52.819429	0.000000
1184.965037	0.000000	52.821415	0.000000	52.819429	0.000000
1184.968370	0.000000	52.821415	0.000000	52.819429	0.000000
1184.971703	0.000000	52.821415	0.000000	52.819429	0.000000
1184.975037	0.000000	52.821415	0.000000	52.819429	0.000000
1184.978370	0.000000	52.821415	0.000000	52.819429	0.000000
1184.981703	0.000000	52.821415	0.000000	52.819429	0.000000
1184.985037	0.000000	52.821415	0.000000	52.819429	0.000000
1184.988370	0.000000	52.821415	0.000000	52.819429	0.000000
1184.991703	0.000000	52.821415	0.000000	52.819429	0.000000
1184.995037	0.000000	52.821415	0.000000	52.819429	0.000000
1184.998370	0.000000	52.821415	0.000000	52.819429	0.000000
1185.001703	0.000000	52.821415	0.000000	52.819429	0.000000
1185.005037	0.000000	52.821415	0.000000	52.819429	0.000000
1185.008370	0.000000	52.821415	0.000000	52.819429	0.000000
1185.011703	0.000000	52.821415	0.000000	52.819429	0.000000
1185.015037	0.000000	52.821415	0.000000	52.819429	0.000000
1185.018370	0.000000	52.821415	0.000000	52.819429	0.000000
1185.021703	0.000000	52.821415	0.000000	52.819429	0.000000
1185.025037	0.000000	52.821415	0.000000	52.819429	0.000000
1185.028370	0.000000	52.821415	0.000000	52.819429	0.000000
1185.031703	0.000000	52.821415	0.000000	52.819429	0.000000
1185.035037	0.000000	52.821415	0.000000	52.819429	0.000000
1185.038370	0.000000	52.821415	0.000000	52.819429	0.000000
1185.041703	0.000000	52.821415	0.000000	52.819429	0.000000
1185.045037	0.000000	52.821415	0.000000	52.819429	0.000000
1185.048370	0.000000	52.821415	0.000000	52.819429	0.000000
1185.051703	0.000000	52.821415	0.000000	52.819429	0.000000
1185.055037	0.000000	52.821415	0.000000	52.819429	0.000000
1185.058370	0.000000	52.821415	0.000000	52.819429	0.000000
1185.061703	0.000000	52.821415	0.000000	52.819429	0.000000
1185.065037	0.000000	52.821415	0.000000	52.819429	0.000000
1185.068370	0.000000	52.821415	0.000000	52.819429	0.000000
1185.071703	0.000000	52.821415	0.000000	52.819429	0.000000
1185.075037	0.000000	52.821415	0.000000	52.819429	0.000000
1185.078370	0.000000	52.821415	0.000000	52.819429	0.000000
1185.081703	0.000000	52.821415	0.000000	52.819429	0.000000
1185.085037	0.000000	52.821415	0.000000	52.819429	0.000000
1185.088370	0.000000	52.821415	0.000000	52.819429	0.000000
1185.091703	0.000000	52.821415	0.000000	52.819429	0.000000
1185.095037	0.000000	52.821415	0.000000	52.819429	0.000000
1185.098370	0.000000	52.821415	0.000000	52.819429	0.000000
1185.101703	0.000000	52.821415	0.000000	52.819429	0.000000
1185.105037	0.000000	52.821415	0.000000	52.819429	0.000000
1185.108370	0.000000	52.821415	0.000000	52.819429	0.000000
1185.111703	0.000000	52.821415	0.000000	52.819429	0.000000
1185.115037	0.000000	52.821415	0.000000	52.819429	0.000000
1185.118370	0.000000	52.821415	0.000000	52.819429	0.000000
1185.121703	0.000000	52.821415	0.000000	52.819429	0.000000
1185.125037	0.000000	52.821415	0.000000	52.819429	0.000000
1185.128370	0.000000	52.821415	0.000000	52.819429	0.000000
1185.131703	0.000000	52.821415	0.000000	52.819429	0.000000
1185.135037	0.000000	52.821415	0.000000	52.819429	0.000000
1185.138370	0.000000	52.821415	0.000000	52.819429	0.000000
1185.141703	0.000000	52.821415	0.000000	52.819429	0.000000
1185.145037	0.000000	52.821415	0.000000	52.819429	0.000000
1185.148370	0.000000	52.821415	0.000000	52.819429	0.000000
1185.151703	0.000000	52.821415	0.000000	52.819429	0.000000
1185.155037	0.000000	52.821415	0.000000	52.819429	0.000000
1185.158370	0.000000	52.821415	0.000000	52.819429	0.000000
1185.161703	0.000000	52.821415	0.000000	52.819429	0.000000
1185.165037	0.000000	52.821415	0.000000	52.819429	0.000000
1185.168370	0.000000	52.821415	0.000000	52.819429	0.000000
1185.171703	0.000000	52.821415	0.000000	52.819429	0.000000
1185.175037	0.000000	52.821415	0.000000	52.819429	0.000000
1185.178370	0.000000	52.821415	0.000000	52.819429	0.000000
1185.181703	0.000000	52.821415	0.000000	52.819429	0.000000
1185.185037	0.000000	52.821415	0.000000	52.819429	0.000000
1185.188370	0.000000	52.821415	0.000000	52.819429	0.000000
1185.191703	0.000000	52.821415	0.000000	52.819429	0.000000
1185.195037	0.000000	52.821415	0.000000	52.819429	0.000000
1185.198370	0.000000	52.821415	0.000000	52.819429	0.000000
1185.201703	0.000000	52.821415	0.000000	52.819429	0.000000
1185.205037	0.000000	52.821415	0.000000	52.819429	0.000000
1185.208370	0.000000	52.821415	0.000000	52.819429	0.000000
1185.211703	0.000000	52.821415	0.000000	52.819429	0.000000
1185.215037	0.000000	52.821415	0.000000	52.819429	0.000000
1185.218370	0.000000	52.821415	0.000000	52.819429	0.000000
1185.221703	0.000000	52.821415	0.000000	52.819429	0.000000
1185.225037	0.000000	52.821415	0.000000	52.819429	0.000000
1185.228370	0.000000	52.821415	0.000000	52.819429	0.000000
1185.231703	0.000000	52.821415	0.000000	52.819429	0.000000
1185.235037	0.000000	52.821415	0.000000	52.819429	0.000000
1185.238370	0.000000	52.821415	0.000000	52.819429	0.000000
1185.241703	0.000000	52.821415	0.000000	52.819429	0.000000
1185.245037	0.000000	52.821415	0.000000	52.819429	0.000000
1185.248370	0.000000	52.821415	0.000000	52.819429	0.000000
1185.251703	0.000000	52.821415	0.000000	52.819429	0.000000
1185.255037	0.000000	52.821415	0.000000	52.819429	0.000000
1185.258370	0.000000	52.821415	0.000000	52.819429	0.000000
1185.261703	0.000000	52.821415	0.000000	52.819429	0.000000
1185.265037	0.000000	52.821415	0.000000	52.819429	0.000000
1185.268370	0.000000	52.821415	0.000000	52.819429	0.000000
1185.271703	0.000000	52.821415	0.000000	52.819429	0.000000
1185.275037	0.000000	52.821415	0.000000	52.819429	0.000000
1185.278370	0.000000	52.821415	0.000000	52.819429	0.000000
1185.283964	0.000000	52.821415	0.000000	52.819429	0.000000
1185.287298	0.000000	52.821415	0.000000	52.819429	0.000000
1185.290631	0.000000	52.821415	0.000000	52.819429	0.000000
1185.293964	0.000000	52.821415	0.000000	52.819429	0.000000
1185.297298	0.000000	52.821415	0.000000	52.819429	0.000000
1185.300631	0.000000	52.821415	0.000000	52.819429	0.000000
1185.303964	0.000000	52.821415	0.000000	52.819429	0.000000
1185.307298	0.000000	52.821415	0.000000	52.819429	0.000000
1185.310631	0.000000	52.821415	0.000000	52.819429	0.000000
1185.313964	0.000000	52.821415	0.000000	52.819429	0.000000
1185.317298	0.000000	52.821415	0.000000	52.819429	0.000000
1185.320631	0.000000	52.821415	0.000000	52.819429	0.000000
1185.323964	0.000000	52.821415	0.000000	52.819429	0.000000
1185.327298	0.000000	52.821415	0.000000	52.819429	0.000000
1185.330631	0.000000	52.821415	0.000000	52.819429	0.000000
1185.333964	0.000000	52.821415	0.000000	52.819429	0.000000
1185.337298	0.000000	52.821415	0.000000	52.819429	0.000000
1185.340631	0.000000	52.821415	0.000000	52.819429	0.000000
1185.343964	0.000000	52.821415	0.000000	52.819429	0.000000
1185.347298	0.000000	52.821415	0.000000	52.819429	0.000000
1185.350631	0.000000	52.821415	0.000000	52.819429	0.000000
1185.353964	0.000000	52.821415	0.000000	52.819429	0.000000
1185.357298	0.000000	52.821415	0.000000	52.819429	0.000000
1185.360631	0.000000	52.821415	0.000000	52.819429	0.000000
1185.363964	0.000000	52.821415	0.000000	52.819429	0.000000
1185.367298	0.000000	52.821415	0.000000	52.819429	0.000000
1185.370631	0.000000	52.821415	0.000000	52.819429	0.000000
1185.373964	0.000000	52.821415	0.000000	52.819429	0.000000
1185.377298	0.000000	52.821415	0.000000	52.819429	0.000000
1185.380631	0.000000	52.821415	0.000000	52.819429	0.000000
1185.383964	0.000000	52.821415	0.000000	52.819429	0.000000
1185.387298	0.000000	52.821415	0.000000	52.819429	0.000000
1185.390631	0.000000	52.821415	0.000000	52.819429	0.000000
1185.393964	0.000000	52.821415	0.000000	52.819429	0.000000
1185.397298	0.000000	52.821415	0.000000	52.819429	0.000000
1185.400631	0.000000	52.821415	0.000000	52.819429	0.000000
1185.403964	0.000000	52.821415	0.000000	52.819429	0.000000
1185.407298	0.000000	52.821415	0.000000	52.819429	0.000000
1185.410631	0.000000	52.821415	0.000000	52.819429	0.000000
1185.413964	0.000000	52.821415	0.000000	52.819429	0.000000
1185.417298	0.000000	52.821415	0.000000	52.819429	0.000000
1185.420631	0.000000	52.821415	0.000000	52.819429	0.000000
1185.423964	0.000000	52.821415	0.000000	52.819429	0.000000
1185.427298	0.000000	52.821415	0.000000	52.819429	0.000000
1185.430631	0.000000	52.821415	0.000000	52.819429	0.000000
1185.442395	0.000000	52.821415	0.000000	52.819429	0.000000
1185.445729	0.000000	52.821415	0.000000	52.819429	0.000000
1185.449062	0.000000	52.821415	0.000000	52.819429	0.000000
1185.452395	0.000000	52.821415	0.000000	52.819429	0.000000
1185.455729	0.000000	52.821415	0.000000	52.819429	0.000000
1185.459062	0.000000	52.821415	0.000000	52.819429	0.000000
1185.462395	0.000000	52.821415	0.000000	52.819429	0.000000
1185.465729	0.000000	52.821415	0.000000	52.819429	0.000000
1185.469062	0.000000	52.821415	0.000000	52.819429	0.000000
1185.472395	0.000000	52.821415	0.000000	52.819429	0.000000
1185.475729	0.000000	52.821415	0.000000	52.819429	0.000000
1185.479062	0.000000	52.821415	0.000000	52.819429	0.000000
1185.482395	0.000000	52.821415	0.000000	52.819429	0.000000
1185.506108	0.000000	52.821415	0.000000	52.819429	0.000000
1185.509442	0.000000	52.821415	0.000000	52.819429	0.000000
1185.512775	0.000000	52.821415	0.000000	52.819429	0.000000
1185.516108	0.000000	52.821415	0.000000	52.819429	0.000000
1185.519442	0.000000	52.821415	0.000000	52.819429	0.000000
1185.522775	0.000000	52.821415	0.000000	52.819429	0.000000
1185.526108	0.000000	52.821415	0.000000	52.819429	0.000000
1185.529442	0.000000	52.821415	0.000000	52.819429	0.000000
1185.532775	0.000000	52.821415	0.000000	52.819429	0.000000
1185.536108	0.000000	52.821415	0.000000	52.819429	0.000000
1185.539442	0.000000	52.821415	0.000000	52.819429	0.000000
1185.542775	0.000000	52.821415	0.000000	52.819429	0.000000
1185.546108	0.000000	52.821415	0.000000	52.819429	0.000000
1185.549442	0.000000	52.821415	0.000000	52.819429	0.000000
1185.552775	0.000000	52.821415	0.000000	52.819429	0.000000
1185.556108	0.000000	52.821415	0.000000	52.819429	0.000000
1185.559442	0.000000	52.821415	0.000000	52.819429	0.000000
1185.562775	0.000000	52.821415	0.000000	52.819429	0.000000
1185.566108	0.000000	52.821415	0.000000	52.819429	0.000000
1185.569442	0.000000	52.821415	0.000000	52.819429	0.000000
1185.572775	0.000000	52.821415	0.000000	52.819429	0.000000
1185.576108	0.000000	52.821415	0.000000	52.819429	0.000000
1185.579442	0.000000	52.821415	0.000000	52.819429	0.000000
1185.582775	0.000000	52.821415	0.000000	52.819429	0.000000
1185.586108	0.000000	52.821415	0.000000	52.819429	0.000000
1185.589442	0.000000	52.821415	0.000000	52.819429	0.000000
1185.592775	0.000000	52.821415	0.000000	52.819429	0.000000
1185.596108	0.000000	52.821415	0.000000	52.819429	0.000000
1185.599442	0.000000	52.821415	0.000000	52.819429	0.000000
1185.602775	0.000000	52.821415	0.000000	52.819429	0.000000
1185.606108	0.000000	52.821415	0.000000	52.819429	0.000000
1185.609442	0.000000	52.821415	0.000000	52.819429	0.000000
1185.612775	0.000000	52.821415	0.000000	52.819429	0.000000
1185.616108	0.000000	52.821415	0.000000	52.819429	0.000000
1185.619442	0.000000	52.821415	0.000000	52.819429	0.000000
1185.622775	0.000000	52.821415	0.000000	52.819429	0.000000
1185.626108	0.000000	52.821415	0.000000	52.819429	0.000000
1185.629442	0.000000	52.821415	0.000000	52.819429	0.000000
1185.632775	0.000000	52.821415	0.000000	52.819429	0.000000
1185.636108	0.000000	52.821415	0.000000	52.819429	0.000000
1185.639442	0.000000	52.821415	0.000000	52.819429	0.000000
1185.642775	0.000000	52.821415	0.000000	52.819429	0.000000
1185.646108	0.000000	52.821415	0.000000	52.819429	0.000000
1185.649442	0.000000	52.821415	0.000000	52.819429	0.000000
1185.652775	0.000000	52.821415	0.000000	52.819429	0.000000
1185.656108	0.000000	52.821415	0.000000	52.819429	0.000000
1185.659442	0.000000	52.821415	0.000000	52.819429	0.000000
1185.662775	0.000000	52.821415	0.000000	52.819429	0.000000
1185.666108	0.000000	52.821415	0.000000	52.819429	0.000000
1185.669442	0.000000	52.821415	0.000000	52.819429	0.000000
1185.672775	0.000000	52.821415	0.000000	52.819429	0.000000
1185.676108	0.000000	52.821415	0.000000	52.819429	0.000000
1185.679442	0.000000	52.821415	0.000000	52.819429	0.000000
1185.682775	0.000000	52.821415	0.000000	52.819429	0.000000
1185.686108	0.000000	52.821415	0.000000	52.819429	0.000000
1185.689442	0.000000	52.821415	0.000000	52.819429	0.000000
1185.692775	0.000000	52.821415	0.000000	52.819429	0.000000
1185.696108	0.000000	52.821415	0.000000	52.819429	0.000000
1185.699442	0.000000	52.821415	0.000000	52.819429	0.000000
1185.702775	0.000000	52.821415	0.000000	52.819429	0.000000
1185.706108	0.000000	52.821415	0.000000	52.819429	0.000000
1185.709442	0.000000	52.821415	0.000000	52.819429	0.000000
1185.712775	0.000000	52.821415	0.000000	52.819429	0.000000
1185.716108	0.000000	52.821415	0.000000	52.819429	0.000000
1185.719442	0.000000	52.821415	0.000000	52.819429	0.000000
1185.722775	0.000000	52.821415	0.000000	52.819429	0.000000
1185.726108	0.000000	52.821415	0.000000	52.819429	0.000000
1185.729442	0.000000	52.821415	0.000000	52.819429	0.000000
1185.732775	0.000000	52.821415	0.000000	52.819429	0.000000
1185.736108	0.000000	52.821415	0.000000	52.819429	0.000000
1185.739442	0.000000	52.821415	0.000000	52.819429	0.000000
1185.742775	0.000000	52.821415	0.000000	52.819429	0.000000
1185.746108	0.000000	52.821415	0.000000	52.819429	0.000000
1185.749442	0.000000	52.821415	0.000000	52.819429	0.000000
1185.752775	0.000000	52.821415	0.000000	52.819429	0.000000
1185.756108	0.000000	52.821415	0.000000	52.819429	0.000000
1185.759442	0.000000	52.821415	0.000000	52.819429	0.000000
1185.762775	0.000000	52.821415	0.000000	52.819429	0.000000
1185.766108	0.000000	52.821415	0.000000	52.819429	0.000000
1185.769442	0.000000	52.821415	0.000000	52.819429	0.000000
1185.772775	0.000000	52.821415	0.000000	52.819429	0.000000
1185.790821	0.000000	52.821415	0.000000	52.819429	0.000000
1185.794154	0.000000	52.821415	0.000000	52.819429	0.000000
1185.797487	0.000000	52.821415	0.000000	52.819429	0.000000
1185.800821	0.000000	52.821415	0.000000	52.819429	0.000000
1185.804154	0.000000	52.821415	0.000000	52.819429	0.000000
1185.807487	0.000000	52.821415	0.000000	52.819429	0.000000
1185.810821	0.000000	52.821415	0.000000	52.819429	0.000000
1185.814154	0.000000	52.821415	0.000000	52.819429	0.000000
1185.817487	0.000000	52.821415	0.000000	52.819429	0.000000
1185.820821	0.000000	52.821415	0.000000	52.819429	0.000000
1185.824154	0.000000	52.821415	0.000000	52.819429	0.000000
1185.827487	0.000000	52.821415	0.000000	52.819429	0.000000
1185.830821	0.000000	52.821415	0.000000	52.819429	0.000000
1185.834154	0.000000	52.821415	0.000000	52.819429	0.000000
1185.837487	0.000000	52.821415	0.000000	52.819429	0.000000
1185.840821	0.000000	52.821415	0.000000	52.819429	0.000000
1185.844154	0.000000	52.821415	0.000000	52.819429	0.000000
1185.847487	0.000000	52.821415	0.000000	52.819429	0.000000
1185.850821	0.000000	52.821415	0.000000	52.819429	0.000000
1185.854154	0.000000	52.821415	0.000000	52.819429	0.000000
1185.857487	0.000000	52.821415	0.000000	52.819429	0.000000
1185.860821	0.000000	52.821415	0.000000	52.819429	0.000000
1185.864154	0.000000	52.821415	0.000000	52.819429	0.000000
1185.867487	0.000000	52.821415	0.000000	52.819429	0.000000
1185.870821	0.000000	52.821415	0.000000	52.819429	0.000000
1185.874154	0.000000	52.821415	0.000000	52.819429	0.000000
1185.877487	0.000000	52.821415	0.000000	52.819429	0.000000
1185.880821	0.000000	52.821415	0.000000	52.819429	0.000000
1185.884154	0.000000	52.821415	0.000000	52.819429	0.000000
1185.887487	0.000000	52.821415	0.000000	52.819429	0.000000
1185.890821	0.000000	52.821415	0.000000	52.819429	0.000000
1185.894154	0.000000	52.821415	0.000000	52.819429	0.000000
1185.897487	0.000000	52.821415	0.000000	52.819429	0.000000
1185.900821	0.000000	52.821415	0.000000	52.819429	0.000000
1185.904154	0.000000	52.821415	0.000000	52.819429	0.000000
1185.907487	0.000000	52.821415	0.000000	52.819429	0.000000
1185.910821	0.000000	52.821415	0.000000	52.819429	0.000000
1185.914154	0.000000	52.821415	0.000000	52.819429	0.000000
1185.917487	0.000000	52.821415	0.000000	52.819429	0.000000
1185.920821	0.000000	52.821415	0.000000	52.819429	0.000000
1185.924154	0.000000	52.821415	0.000000	52.819429	0.000000
1185.927487	0.000000	52.821415	0.000000	52.819429	0.000000
1185.930821	0.000000	52.821415	0.000000	52.819429	0.000000
1185.934154	0.000000	52.821415	0.000000	52.819429	0.000000
1185.937487	0.000000	52.821415	0.000000	52.819429	0.000000
1185.940821	0.000000	52.821415	0.000000	52.819429	0.000000
1185.944154	0.000000	52.821415	0.000000	52.819429	0.000000
1185.947487	0.000000	52.821415	0.000000	52.819429	0.000000
1185.950821	0.000000	52.821415	0.000000	52.819429	0.000000
1185.954154	0.000000	52.821415	0.000000	52.819429	0.000000
1185.957487	0.000000	52.821415	0.000000	52.819429	0.000000
1185.960821	0.000000	52.821415	0.000000	52.819429	0.000000
1185.964154	0.000000	52.821415	0.000000	52.819429	0.000000
1185.967487	0.000000	52.821415	0.000000	52.819429	0.000000
1185.970821	0.000000	52.821415	0.000000	52.819429	0.000000
1185.974154	0.000000	52.821415	0.000000	52.819429	0.000000
1185.977487	0.000000	52.821415	0.000000	52.819429	0.000000
1185.980821	0.000000	52.821415	0.000000	52.819429	0.000000
1185.984154	0.000000	52.821415	0.000000	52.819429	0.000000
1185.987487	0.000000	52.821415	0.000000	52.819429	0.000000
1185.990821	0.000000	52.821415	0.000000	52.819429	0.000000
1185.994154	0.000000	52.821415	0.000000	52.819429	0.000000
1185.997487	0.000000	52.821415	0.000000	52.819429	0.000000
1186.000821	0.000000	52.821415	0.000000	52.819429	0.000000
1186.004154	0.000000	52.821415	0.000000	52.819429	0.000000
1186.007487	0.000000	52.821415	0.000000	52.819429	0.000000
1186.012370	0.000000	52.821415	0.000000	52.819429	0.000000
1186.015704	0.000000	52.821415	0.000000	52.819429	0.000000
1186.019037	0.000000	52.821415	0.000000	52.819429	0.000000
1186.022370	0.000000	52.821415	0.000000	52.819429	0.000000
1186.025704	0.000000	52.821415	0.000000	52.819429	0.000000
1186.029037	0.000000	52.821415	0.000000	52.819429	0.000000
1186.032370	0.000000	52.821415	0.000000	52.819429	0.000000
1186.035704	0.000000	52.821415	0.000000	52.819429	0.000000
1186.039037	0.000000	52.821415	0.000000	52.819429	0.000000
1186.042370	0.000000	52.821415	0.000000	52.819429	0.000000
1186.045704	0.000000	52.821415	0.000000	52.819429	0.000000
1186.049037	0.000000	52.821415	0.000000	52.819429	0.000000
1186.052370	0.000000	52.821415	0.000000	52.819429	0.000000
1186.055704	0.000000	52.821415	0.000000	52.819429	0.000000
1186.059037	0.000000	52.821415	0.000000	52.819429	0.000000
1186.062370	0.000000	52.821415	0.000000	52.819429	0.000000
1186.065704	0.000000	52.821415	0.000000	52.819429	0.000000
1186.069037	0.000000	52.821415	0.000000	52.819429	0.000000
1186.072370	0.000000	52.821415	0.000000	52.819429	0.000000
1186.075704	0.000000	52.821415	0.000000	52.819429	0.000000
1186.079037	0.000000	52.821415	0.000000	52.819429	0.000000
1186.082370	0.000000	52.821415	0.000000	52.819429	0.000000
1186.085704	0.000000	52.821415	0.000000	52.819429	0.000000
1186.089037	0.000000	52.821415	0.000000	52.819429	0.000000
1186.092370	0.000000	52.821415	0.000000	52.819429	0.000000
1186.108679	0.000000	52.821415	0.000000	52.819429	0.000000
1186.112012	0.000000	52.821415	0.000000	52.819429	0.000000
1186.115346	0.000000	52.821415	0.000000	52.819429	0.000000
1186.118679	0.000000	52.821415	0.000000	52.819429	0.000000
1186.122012	0.000000	52.821415	0.000000	52.819429	0.000000
1186.125346	0.000000	52.821415	0.000000	52.819429	0.000000
1186.128679	0.000000	52.821415	0.000000	52.819429	0.000000
1186.132012	0.000000	52.821415	0.000000	52.819429	0.000000
1186.135346	0.000000	52.821415	0.000000	52.819429	0.000000
1186.138679	0.000000	52.821415	0.000000	52.819429	0.000000
1186.142012	0.000000	52.821415	0.000000	52.819429	0.000000
1186.145346	0.000000	52.821415	0.000000	52.819429	0.000000
1186.148679	0.000000	52.821415	0.000000	52.819429	0.000000
1186.152012	0.000000	52.821415	0.000000	52.819429	0.000000
1186.155346	0.000000	52.821415	0.000000	52.819429	0.000000
1186.158679	0.000000	52.821415	0.000000	52.819429	0.000000
1186.162012	0.000000	52.821415	0.000000	52.819429	0.000000
1186.169602	0.000000	52.821415	0.000000	52.819429	0.000000
1186.172936	0.000000	52.821415	0.000000	52.819429	0.000000
1186.176269	0.000000	52.821415	0.000000	52.819429	0.000000
1186.179602	0.000000	52.821415	0.000000	52.819429	0.000000
1186.182936	0.000000	52.821415	0.000000	52.819429	0.000000
1186.186269	0.000000	52.821415	0.000000	52.819429	0.000000
1186.189602	0.000000	52.821415	0.000000	52.819429	0.000000
1186.192936	0.000000	52.821415	0.000000	52.819429	0.000000
1186.196269	0.000000	52.821415	0.000000	52.819429	0.000000
1186.199602	0.000000	52.821415	0.000000	52.819429	0.000000
1186.202936	0.000000	52.821415	0.000000	52.819429	0.000000
1186.206269	0.000000	52.821415	0.000000	52.819429	0.000000
1186.209602	0.000000	52.821415	0.000000	52.819429	0.000000
1186.212936	0.000000	52.821415	0.000000	52.819429	0.000000
1186.216269	0.000000	52.821415	0.000000	52.819429	0.000000
1186.219602	0.000000	52.821415	0.000000	52.819429	0.000000
1186.222936	0.000000	52.821415	0.000000	52.819429	0.000000
1186.226269	0.000000	52.821415	0.000000	52.819429	0.000000
1186.229602	0.000000	52.821415	0.000000	52.819429	0.000000
1186.232936	0.000000	52.821415	0.000000	52.819429	0.000000
1186.236269	0.000000	52.821415	0.000000	52.819429	0.000000
[truncated: 110,309 more rows]
