# Supplementary material for: Somatosensory processing in long COVID fatigue and its relations with physiological and psychological factors
Source: Exp Physiol. 2024 Aug 6;109(10):1637–49. doi: 10.1113/EP091988 (PMC11442760; doi:10.1113/EP091988)
Supplement: Supplementary file 8 — Code for the 6MWT to analyse and produce 6MWT outcomes. [file EPH-109-1637-s005.txt]

%Script written by Jen Davies, Cardiff Univeristy, in March 2024 to
%analyse pilot six-minute walk test data collected on the Motek Medical
%GRAIL self-paced treadmill as part of the PhD of Bethan Thomas

clear 
close all

%Load text file that has been saved by Dflow software that contains
%treadmill data (speed and belt distance)

%Example file provided: PilotData_6MWT.txt
%This file contains five columns of data
%Col 1 - Time stamp
%Col 2 - Left belt speed
%Col 3 - Left belt distance
%Col 4 - Right belt speed
%Col 5 - Right belt distance
%Col 6 - Treadmill pitch
% PLEASE NOTE:
% The treadmill is a dual-belt treadmill where the left and right belts can
%be controlled independently. Therefore, the system the records the speed
%and distance of both belts. However, in this study the belts are controlled
%as one (not independently) therefore the results will be the same from the
%left and right treadmill belts. The treadmill pitch is not manipulated in
%this study and will be always be zero. 

h=msgbox('Find the file that contains the treadmill information from the 6MWT');
waitfor(h)
clear h
[fname,pname]=uigetfile('*.txt','ID file',[strrep(cd,'Matlab code','Data_Raw')]);

%% Import data from text file
% Auto-generated by MATLAB on 07-Mar-2024 15:17:09

%% Set up the Import Options and import the data
opts = delimitedTextImportOptions("NumVariables", 6);

% Specify range and delimiter
opts.DataLines = [2, Inf];
opts.Delimiter = "\t";

% Specify column names and types
opts.VariableNames = ["Time", "LeftBeltSpeed", "LeftBeltDistance", "RightBeltSpeed", "RightBeltDistance", "Pitch"];
opts.VariableTypes = ["double", "double", "double", "double", "double", "double"];

% Specify file level properties
opts.ExtraColumnsRule = "ignore";
opts.EmptyLineRule = "read";

% Import the data
TreadmillData = readtable([pname filesep fname],opts);

%% Clear temporary variables
clear opts

%Create a time and a distance matrix that start at zero
Time=TreadmillData.Time-TreadmillData.Time(1);
Distance=TreadmillData.LeftBeltDistance-TreadmillData.LeftBeltDistance(1);

%Identify the time at each 30-s of the 6MWT, working backwards from the
%end of the file
for i=1:13
    SixMWT_TimePoints(i)=Time(end)-(i-1)*30;
end
clear i

%Flip this so that it reads from start to end rather than end to start
SixMWT_TimePoints=flip(SixMWT_TimePoints);

%Plot treadmill speed and distance (against time)
figure
subplot(2,1,1)
plot(Time,TreadmillData.LeftBeltSpeed)
ylabel('Speed')
subplot(2,1,2)
plot(Time,Distance)
ylabel('Distance')

%Plot vertical lines to indicate the start and end
for sp=1:2
    subplot(2,1,sp)
    hold on
    xline(SixMWT_TimePoints(1),'r')
    xline(SixMWT_TimePoints(end),'r')
end
clear sp

%Ask for user input on when the 6MWT started, to allow adjustment for
%occassions where recording might not have been stopped at the correct time
adjust=questdlg('This is the final 6 minutes of the test. Do you want to adjust the anlaysis period?','User input on 6 minutes','Keep','Adjust','Keep');

while strcmp(adjust,'Adjust')

    h=msgbox('Click at the start of the test');
    waitfor(h)
    clear h
    [x,~]=ginput(1);
    close gcf

    SixMWT_TimePoints(1)=x;
    %Identify the time at each 30-s of the 6MWT, working forwards from the manually identified start
    for i=2:13
        SixMWT_TimePoints(i)=SixMWT_TimePoints(1)+(i-1)*30;
    end

    %Replot treadmill speed and distance (against time)
    figure
    subplot(2,1,1)
    plot(Time,TreadmillData.LeftBeltSpeed)
    ylabel('Speed')
    subplot(2,1,2)
    plot(Time,Distance)
    ylabel('Distance')
    xline(SixMWT_TimePoints(1),'r')

    if SixMWT_TimePoints(7)>Time(end)
        h=msgbox(['There is only ' num2str((Time(end)-SixMWT_TimePoints(1))/60) ' min of data after this identified start. Please redo']);
        adjust='Adjust';
    else
        xline(SixMWT_TimePoints(7),'r')
        adjust=questdlg('This is the final 6 minutes of the test. Do you want to adjust the anlaysis period?','User input on 6 minutes','Keep','Adjust','Keep');
    end
    waitfor(h)
    clear h
end
close gcf adjust

%Find the frame at which each one of these 30-s time intervals occurred
%(this is only necessary to do in this way as the software that saves the
%file does not have a constant sampling rate)
for i=1:13
    [~,SixMWT_Frames(i)] = min(abs(Time-SixMWT_TimePoints(i)));
end
clear i

%Find treadmill belt distance at each 30-s marker
for i=1:13
    SixMWT_Distance(i) = Distance(SixMWT_Frames(i));
end
clear i

%Find distance travelled in each 30-s
for i=1:12
    SixMWT_DistanceEachEpoch(i) = SixMWT_Distance(i+1)-SixMWT_Distance(i);
end
clear i

%Plot treadmill speed and distance (against time)
figure
subplot(2,1,1)
plot(Time,TreadmillData.LeftBeltSpeed,'k')
ylabel('Speed (m/s)')
subplot(2,1,2)
plot(Time,Distance,'k')
ylabel('Distance (m)')

%Plot vertical lines to indicate the start and end, and to indicate
%analysis epochs
for sp=1:2
    subplot(2,1,sp)
    hold on
    %Start
    xline(SixMWT_TimePoints(1),'r')
    %End
    xline(SixMWT_TimePoints(end),'r')
    
    %30 s
    xline(SixMWT_TimePoints(2),'k')
    %60 s
    xline(SixMWT_TimePoints(3),'k')
    %330 s
    xline(SixMWT_TimePoints(end-1),'k')

    %For the distance, identify distance at analysis epochs        
    if sp==2
        yline(SixMWT_Distance(2),'b')
        yline(SixMWT_Distance(3),'b')
        yline(SixMWT_Distance(end-1),'b')
        yline(SixMWT_Distance(end),'b')
    end
end
clear sp

 %Save figure
 print(gcf, [pname '6MWT'],'-dpng','-r300')

 %Save data
 save([pname '6MWT_Data'])

 %Display summary to user

 disp(' ')
 disp(['6MWT total distance: ' num2str(sum(SixMWT_DistanceEachEpoch)) ' m'])
 disp(['Speed at start (30-60 s): ' num2str(SixMWT_DistanceEachEpoch(2)/30) ' m/s'])
 disp(['Speed at start (330-360 s): ' num2str(SixMWT_DistanceEachEpoch(end)/30) ' m/s'])
