# Supplementary material for: Somatosensory processing in long COVID fatigue and its relations with physiological and psychological factors
Source: Exp Physiol. 2024 Aug 6;109(10):1637–49. doi: 10.1113/EP091988 (PMC11442760; doi:10.1113/EP091988)
Supplement: Supplementary file 9 — HRV code to analyse HR during piloting and produce HRV outcome. [file EPH-109-1637-s009.txt]

%Script written by Jen Davies, Cardiff Univeristy, in March 2024 to
%analyse HR data collected from a Delsys Trigno sensor placed over the
%chest and recorded within Vicon Nexus software as part of the PhD of
%Bethan Thomas  

%Requires functions:
%     readC3D

clear 
close all

%The data are collected in Vicon Nexus as an analog channel and saved as a .c3d file
h=msgbox('Find the c3d file that you want to load');
waitfor(h)
clear h
[fname,pname]=uigetfile('*.c3d','ID file');

%Load c3d file
%Function file obtained from here - https://github.com/KULeuvenNeuromechanics/NeuromechanicsToolkit/blob/8c49a5776125002e05aa6c0eeddbffb12ebece09/ReadWrite/readC3D.m#L2 in March 2024
%function [Markers,MLabels,VideoFrameRate,AnalogSignals,ALabels,AUnits,AnalogFrameRate,Event,ParameterGroup,CameraInfo]=readC3D(FullFileName, varargin)
[~,~,~,AnalogSignals,ALabels,~,AnalogFrameRate,~,~,~] = readC3D([pname filesep fname]);

%Identify which column the relevant analog data is in
for i_col=1:size(ALabels,2)
    if strcmp(ALabels{1,i_col},'Sensor 5.IM EMG5')  %This is HR EMG. Modify if channel in which HR data is collected is changed
        HRemg=AnalogSignals(:,i_col)';
    end

end
clear i_col

%Low pass filter data at 20 Hz with a fourth-order butterworth filter
Order=4;
Cutoff=20;
Wn=AnalogFrameRate/2; 
[b,a] = butter(Order/2,Cutoff/Wn,'low'); %Order is divided by two as filtfilt will be used, doubling the order
HRemg_filtered=filtfilt(b,a,HRemg);
clear Order Cutoff Wn

%Invert
HRemg_filtered=-HRemg_filtered;

%Ask for user input on threshold
plot(HRemg_filtered)
[~,thresh]=ginput(1);
close gcf

%Find peaks that exceed threshold
[~, HR] = findpeaks(HRemg_filtered, 'MinPeakHeight', thresh, 'MinPeakDistance', 1/200*AnalogFrameRate);

%Exclude first and last five
HR=HR(6:end-5);

%FInd the IBI of these peaks in s
IBI=diff(HR)/AnalogFrameRate;

%Find the proportion of sucessive intervals that differ by >50 ms
HRV=(length(find(diff(IBI)>0.05)))/(length(diff(IBI)));

disp(' ')
disp(['HRV = ' num2str(HRV,'%.3f')]) %Display to 3 dp
disp(' ')
